# Supplementary material for: The effect of global warming on the Australian endemic orchid Cryptostylis leptochila and its pollinator
Source: PLoS One. 2023 Jan 30;18(1):e0280922. doi: 10.1371/journal.pone.0280922 (PMC9886262; doi:10.1371/journal.pone.0280922)
Supplement: S1 Annex — (XLSX) [file pone.0280922.s001.xlsx]

## Sheet: Arkusz1
S1 Annex. Records of Cryptostylis leptochila and Lissopimpla excelsa georeferenced with a minimum of 1 km precision
Species	Institution Code	Collection code	Latitude	Longitude
Cryptostylis leptochila	NSW Office of Environment and Heritage	GBIF 1071454533	-34.396758	150.752001
Cryptostylis leptochila	NSW Office of Environment and Heritage	GBIF 1935383439	-35.089958	150.602368
Cryptostylis leptochila	NSW Office of Environment and Heritage	GBIF 1452645533	-37.259311	149.838849
Cryptostylis leptochila	observation	GBIF 1645008220	-37.9074	145.4563
Cryptostylis leptochila	observation	GBIF 1645178644	-37.988	145.492
Cryptostylis leptochila	observation	GBIF 1647251396	-40.382723	148.153752
Cryptostylis leptochila	iNaturalist	GBIF 2005275447	-37.935395	145.348222
Cryptostylis leptochila	observation	GBIF 1645557067	-37.3775	145.1023
Cryptostylis leptochila	iNaturalist	GBIF 1990470653	-37.936444	145.348604
Cryptostylis leptochila	observation	GBIF 1648112423	-40.361781	148.129617
Cryptostylis leptochila	NSW Office of Environment and Heritage	GBIF 1074020881	-30.056939	152.443748
Cryptostylis leptochila	NSW Office of Environment and Heritage	GBIF 1074034182	-30.873421	152.292857
Cryptostylis leptochila	NSW Office of Environment and Heritage	GBIF 1457362076	-31.43945	152.853292
Cryptostylis leptochila	NSW Office of Environment and Heritage	GBIF 1074028569	-31.494337	151.470146
Cryptostylis leptochila	NSW Office of Environment and Heritage	GBIF 1071621131	-33.263056	149.936694
Cryptostylis leptochila	NSW Office of Environment and Heritage	GBIF 1071620639	-33.263056	149.936694
Cryptostylis leptochila	NSW Office of Environment and Heritage	GBIF 1071620392	-33.263056	149.936694
Cryptostylis leptochila	NSW Office of Environment and Heritage	GBIF 1070907307	-33.284583	150.079833
Cryptostylis leptochila	NSW Office of Environment and Heritage	GBIF 1071618759	-33.290944	150.048139
Cryptostylis leptochila	NSW Office of Environment and Heritage	GBIF 1071631527	-33.298083	150.104861
Cryptostylis leptochila	NSW Office of Environment and Heritage	GBIF 1070907313	-33.300278	150.070222
Cryptostylis leptochila	NSW Office of Environment and Heritage	GBIF 1071618756	-33.300833	150.086417
Cryptostylis leptochila	NSW Office of Environment and Heritage	GBIF 1070907310	-33.302139	150.070111
Cryptostylis leptochila	NSW Office of Environment and Heritage	GBIF 1073074525	-33.44727	150.23435
Cryptostylis leptochila	NSW Office of Environment and Heritage	GBIF 1935360942	-33.547756	150.266768
Cryptostylis leptochila	NSW Office of Environment and Heritage	GBIF 1935502371	-33.577162	150.278507
Cryptostylis leptochila	NSW Office of Environment and Heritage	GBIF 1500209403	-33.70445	150.27515
Cryptostylis leptochila	NSW Office of Environment and Heritage	GBIF 1074286835	-34.512615	150.524775
Cryptostylis leptochila	NSW Office of Environment and Heritage	GBIF 1452994654	-34.651143	150.338825
Cryptostylis leptochila	NSW Office of Environment and Heritage	GBIF 1452994099	-34.660128	150.194894
Cryptostylis leptochila	NSW Office of Environment and Heritage	GBIF 1452994002	-34.661338	150.162682
Cryptostylis leptochila	NSW Office of Environment and Heritage	GBIF 1452188771	-34.729132	150.226803
Cryptostylis leptochila	NSW Office of Environment and Heritage	GBIF 1935422447	-35.745151	149.62651
Cryptostylis leptochila	NSW Office of Environment and Heritage	GBIF 1070505496	-36.243863	150.031623
Cryptostylis leptochila	NSW Office of Environment and Heritage	GBIF 1073262071	-37.249737	150.037181
Cryptostylis leptochila	observation	GBIF 1645359890	-37.5618	149.7246
Cryptostylis leptochila	observation	GBIF 1645362550	-37.6542	149.0562
Cryptostylis leptochila	observation	GBIF 1645363786	-37.656	149.077
Cryptostylis leptochila	observation	GBIF 1645363028	-37.6958	149.0512
Cryptostylis leptochila	observation	GBIF 1645362918	-37.6958	149.0512
Cryptostylis leptochila	observation	GBIF 1645362880	-37.6958	149.0512
Cryptostylis leptochila	observation	GBIF 1643916885	-37.2386	148.7983
Cryptostylis leptochila	observation	GBIF 1640214617	-37.283	145.556
Cryptostylis leptochila	observation	GBIF 1640667273	-37.3541	148.6194
Cryptostylis leptochila	observation	GBIF 1643508956	-37.361	148.728
Cryptostylis leptochila	observation	GBIF 1644320212	-37.3816	149.3205
Cryptostylis leptochila	observation	GBIF 1640665631	-37.3905	148.5919
Cryptostylis leptochila	observation	GBIF 1640191565	-37.3913	148.6152
Cryptostylis leptochila	observation	GBIF 1643029369	-37.4047	145.1122
Cryptostylis leptochila	observation	GBIF 1640698171	-37.4122	149.6044
Cryptostylis leptochila	observation	GBIF 1643021205	-37.4136	145.1058
Cryptostylis leptochila	observation	GBIF 1644293756	-37.415	149.304
Cryptostylis leptochila	observation	GBIF 1640702260	-37.415	149.583
Cryptostylis leptochila	observation	GBIF 1640702395	-37.4186	149.5663
Cryptostylis leptochila	observation	GBIF 1640700768	-37.4186	149.6125
Cryptostylis leptochila	observation	GBIF 1644328099	-37.4205	149.2844
Cryptostylis leptochila	observation	GBIF 1640706685	-37.4266	149.5269
Cryptostylis leptochila	observation	GBIF 1643517889	-37.4277	148.6875
Cryptostylis leptochila	observation	GBIF 1640695909	-37.4413	149.7536
Cryptostylis leptochila	observation	GBIF 1640696545	-37.4455	149.6158
Cryptostylis leptochila	observation	GBIF 1640696656	-37.4472	149.6136
Cryptostylis leptochila	observation	GBIF 1640706378	-37.4472	149.6238
Cryptostylis leptochila	observation	GBIF 1640696645	-37.45	149.62
Cryptostylis leptochila	observation	GBIF 1643590044	-37.4525	149.4261
Cryptostylis leptochila	observation	GBIF 1640672667	-37.4544	149.2552
Cryptostylis leptochila	observation	GBIF 1640671426	-37.4547	149.2405
Cryptostylis leptochila	observation	GBIF 1644301219	-37.4552	149.2941
Cryptostylis leptochila	observation	GBIF 1640670618	-37.4636	149.3044
Cryptostylis leptochila	observation	GBIF 1643594203	-37.464	149.458
Cryptostylis leptochila	observation	GBIF 1643607977	-37.4733	149.3886
Cryptostylis leptochila	observation	GBIF 1643596275	-37.4788	149.4052
Cryptostylis leptochila	observation	GBIF 1640170576	-37.4886	148.3622
Cryptostylis leptochila	observation	GBIF 1640669999	-37.4941	149.3213
Cryptostylis leptochila	observation	GBIF 1640155841	-37.5086	149.5675
Cryptostylis leptochila	observation	GBIF 1640306741	-37.514	149.243
Cryptostylis leptochila	observation	GBIF 1640306155	-37.514	149.243
Cryptostylis leptochila	observation	GBIF 1640218795	-37.5152	146.1472
Cryptostylis leptochila	observation	GBIF 1640671313	-37.5155	149.3083
Cryptostylis leptochila	observation	GBIF 1640672324	-37.5161	149.3277
Cryptostylis leptochila	observation	GBIF 1640306384	-37.5177	149.2455
Cryptostylis leptochila	observation	GBIF 1640305915	-37.5177	149.2455
Cryptostylis leptochila	observation	GBIF 1640305109	-37.5177	149.2455
Cryptostylis leptochila	observation	GBIF 1640306461	-37.518	149.243
Cryptostylis leptochila	observation	GBIF 1640305935	-37.518	149.243
Cryptostylis leptochila	observation	GBIF 1640306069	-37.5188	149.2447
Cryptostylis leptochila	observation	GBIF 1640155673	-37.529	149.518
Cryptostylis leptochila	observation	GBIF 1640672444	-37.5308	149.2769
Cryptostylis leptochila	observation	GBIF 1640672500	-37.533	149.274
Cryptostylis leptochila	observation	GBIF 1643848195	-37.5358	149.1136
Cryptostylis leptochila	observation	GBIF 1643610638	-37.5358	149.4441
Cryptostylis leptochila	observation	GBIF 1643843627	-37.5441	149.0844
Cryptostylis leptochila	observation	GBIF 1640189687	-37.5461	148.4375
Cryptostylis leptochila	observation	GBIF 1640155812	-37.5483	149.5636
Cryptostylis leptochila	observation	GBIF 1643843010	-37.5552	149.0858
Cryptostylis leptochila	observation	GBIF 1640672596	-37.5627	149.2944
Cryptostylis leptochila	observation	GBIF 1640672470	-37.5641	149.2966
Cryptostylis leptochila	observation	GBIF 1643748387	-37.5688	149.5527
Cryptostylis leptochila	observation	GBIF 1640702967	-37.5763	149.2002
Cryptostylis leptochila	observation	GBIF 1647014625	-37.6047	148.7966
Cryptostylis leptochila	observation	GBIF 1647014647	-37.6058	148.7966
Cryptostylis leptochila	observation	GBIF 1640699832	-37.6088	149.1447
Cryptostylis leptochila	observation	GBIF 1640238398	-37.6291	148.8027
Cryptostylis leptochila	observation	GBIF 1640700102	-37.6333	149.1419
Cryptostylis leptochila	observation	GBIF 1640692424	-37.6377	149.5091
Cryptostylis leptochila	observation	GBIF 1640700073	-37.645	149.142
Cryptostylis leptochila	observation	GBIF 1640699372	-37.648	149.165
Cryptostylis leptochila	observation	GBIF 1640699686	-37.6552	149.1311
Cryptostylis leptochila	observation	GBIF 1643055272	-37.66	149.59
Cryptostylis leptochila	observation	GBIF 1642929304	-37.6636	149.3733
Cryptostylis leptochila	observation	GBIF 1640692558	-37.6655	149.5261
Cryptostylis leptochila	observation	GBIF 1640288091	-37.6675	148.7361
Cryptostylis leptochila	observation	GBIF 1640688589	-37.67	149.53
Cryptostylis leptochila	observation	GBIF 1640286784	-37.6713	148.7411
Cryptostylis leptochila	observation	GBIF 1640286091	-37.6741	148.7322
Cryptostylis leptochila	observation	GBIF 1640286270	-37.6747	148.7366
Cryptostylis leptochila	observation	GBIF 1640693177	-37.6758	149.5025
Cryptostylis leptochila	observation	GBIF 1640285838	-37.6761	148.7302
Cryptostylis leptochila	observation	GBIF 1642923891	-37.6844	149.2538
Cryptostylis leptochila	observation	GBIF 1640692934	-37.6875	149.5144
Cryptostylis leptochila	observation	GBIF 1640704965	-37.6961	149.1175
Cryptostylis leptochila	observation	GBIF 1640704566	-37.7	149.1
Cryptostylis leptochila	observation	GBIF 1640693307	-37.7	149.5
Cryptostylis leptochila	observation	GBIF 1640703705	-37.7047	149.1291
Cryptostylis leptochila	observation	GBIF 1640698226	-37.708	149.146
Cryptostylis leptochila	observation	GBIF 1640704344	-37.712	149.143
Cryptostylis leptochila	observation	GBIF 1640185699	-37.715	148.736
Cryptostylis leptochila	observation	GBIF 1640370644	-37.7327	145.2455
Cryptostylis leptochila	observation	GBIF 1640370660	-37.7344	145.2352
Cryptostylis leptochila	observation	GBIF 1640660616	-37.7369	148.7105
Cryptostylis leptochila	observation	GBIF 1640661170	-37.7402	148.9102
Cryptostylis leptochila	observation	GBIF 1640660599	-37.7511	148.7925
Cryptostylis leptochila	observation	GBIF 1646894850	-37.7911	145.6158
Cryptostylis leptochila	observation	GBIF 1646894437	-37.7938	145.6152
Cryptostylis leptochila	observation	GBIF 1641694994	-37.815	145.457
Cryptostylis leptochila	observation	GBIF 1641737517	-37.8455	145.4597
Cryptostylis leptochila	observation	GBIF 1641739973	-37.8538	145.4513
Cryptostylis leptochila	observation	GBIF 1646953841	-37.8766	145.4447
Cryptostylis leptochila	observation	GBIF 1641771849	-37.9	145.4
Cryptostylis leptochila	observation	GBIF 1641791169	-37.915	145.463
Cryptostylis leptochila	observation	GBIF 1641771419	-37.9261	145.3986
Cryptostylis leptochila	observation	GBIF 1641775312	-37.9344	145.3486
Cryptostylis leptochila	observation	GBIF 1641778241	-37.9344	145.3513
Cryptostylis leptochila	observation	GBIF 1641777688	-37.9351	145.3642
Cryptostylis leptochila	observation	GBIF 1646930930	-37.9375	145.4088
Cryptostylis leptochila	observation	GBIF 1640675885	-37.9375	146.3105
Cryptostylis leptochila	observation	GBIF 1646932220	-37.9413	145.4002
Cryptostylis leptochila	observation	GBIF 1641783259	-37.9413	145.4069
Cryptostylis leptochila	observation	GBIF 1646932342	-37.9419	145.4175
Cryptostylis leptochila	observation	GBIF 1646930907	-37.942	145.398
Cryptostylis leptochila	observation	GBIF 1646932284	-37.9422	145.4016
Cryptostylis leptochila	observation	GBIF 1641779868	-37.944	145.368
Cryptostylis leptochila	observation	GBIF 1646931799	-37.9441	145.4075
Cryptostylis leptochila	observation	GBIF 1646931829	-37.9441	145.4244
Cryptostylis leptochila	observation	GBIF 1640680607	-37.945	145.781
Cryptostylis leptochila	observation	GBIF 1641783767	-37.9455	145.4097
Cryptostylis leptochila	observation	GBIF 1646931136	-37.9461	145.4102
Cryptostylis leptochila	observation	GBIF 1646932425	-37.9461	145.4288
Cryptostylis leptochila	observation	GBIF 1646932199	-37.9469	145.4008
Cryptostylis leptochila	observation	GBIF 1646931069	-37.9469	145.4113
Cryptostylis leptochila	observation	GBIF 1646931041	-37.9505	145.4075
Cryptostylis leptochila	observation	GBIF 1646932071	-37.953	145.423
Cryptostylis leptochila	observation	GBIF 1641786047	-37.9552	145.3819
Cryptostylis leptochila	observation	GBIF 1646931781	-37.9558	145.4241
Cryptostylis leptochila	observation	GBIF 1641788733	-37.966	145.393
Cryptostylis leptochila	observation	GBIF 1641787964	-37.968	145.368
Cryptostylis leptochila	observation	GBIF 1646932530	-37.97	145.46
Cryptostylis leptochila	observation	GBIF 1646932638	-37.9761	145.4027
Cryptostylis leptochila	observation	GBIF 1646932796	-37.9777	145.4288
Cryptostylis leptochila	observation	GBIF 1642266511	-37.978	145.494
Cryptostylis leptochila	observation	GBIF 1642267046	-37.9827	145.4916
Cryptostylis leptochila	observation	GBIF 1642524233	-37.9844	145.5097
Cryptostylis leptochila	observation	GBIF 1642567738	-38.0063	145.7175
Cryptostylis leptochila	observation	GBIF 1646928578	-38.0166	145.4177
Cryptostylis leptochila	observation	GBIF 1640193439	-38.0288	145.6397
Cryptostylis leptochila	observation	GBIF 1640192148	-38.0327	145.4391
Cryptostylis leptochila	observation	GBIF 1642860352	-38.04	146.25
Cryptostylis leptochila	observation	GBIF 1642859924	-38.0538	146.2402
Cryptostylis leptochila	observation	GBIF 1640222325	-38.0625	146.0919
Cryptostylis leptochila	observation	GBIF 1640221901	-38.0663	146.3305
Cryptostylis leptochila	observation	GBIF 1640357793	-38.0816	146.4461
Cryptostylis leptochila	observation	GBIF 1640357944	-38.0819	146.4427
Cryptostylis leptochila	observation	GBIF 1640357695	-38.083	146.436
Cryptostylis leptochila	observation	GBIF 1640357346	-38.0861	146.4458
Cryptostylis leptochila	observation	GBIF 1640222071	-38.1016	146.3477
Cryptostylis leptochila	observation	GBIF 1640187673	-38.1447	146.3116
Cryptostylis leptochila	observation	GBIF 1642218568	-38.1697	145.1294
Cryptostylis leptochila	observation	GBIF 1646937884	-38.173	145.133
Cryptostylis leptochila	observation	GBIF 1642213284	-38.173	145.133
Cryptostylis leptochila	observation	GBIF 1642214426	-38.1741	145.1425
Cryptostylis leptochila	observation	GBIF 1646937295	-38.1777	145.1302
Cryptostylis leptochila	observation	GBIF 1642212520	-38.1777	145.1302
Cryptostylis leptochila	observation	GBIF 1643197930	-38.2177	146.3013
Cryptostylis leptochila	observation	GBIF 1640245339	-38.3333	146.6452
Cryptostylis leptochila	observation	GBIF 1640245391	-38.3361	146.6472
Cryptostylis leptochila	observation	GBIF 1640244970	-38.3363	146.6494
Cryptostylis leptochila	observation	GBIF 1646917770	-38.3677	145.4197
Cryptostylis leptochila	observation	GBIF 1646633811	-38.4072	144.9511
Cryptostylis leptochila	observation	GBIF 1643210093	-38.415	146.246
Cryptostylis leptochila	observation	GBIF 1643210893	-38.4177	146.2486
Cryptostylis leptochila	observation	GBIF 1643210645	-38.42	146.25
Cryptostylis leptochila	observation	GBIF 1646634466	-38.4322	144.9302
Cryptostylis leptochila	observation	GBIF 1646635543	-38.4388	144.9494
Cryptostylis leptochila	observation	GBIF 1642025402	-38.4413	145.5694
Cryptostylis leptochila	observation	GBIF 1640299827	-38.9119	146.3647
Cryptostylis leptochila	observation	GBIF 1640209165	-38.9208	146.3419
Cryptostylis leptochila	observation	GBIF 1640209192	-38.9219	146.3438
Cryptostylis leptochila	observation	GBIF 1640299706	-39.0294	146.3472
Cryptostylis leptochila	observation	GBIF 1640299598	-39.0738	146.4186
Cryptostylis leptochila	NSW Office of Environment and Heritage	GBIF 1452718234	-34.396758	150.752001
Cryptostylis leptochila	observation	GBIF 1647446164	-40.365139	148.127059
Cryptostylis leptochila	observation	GBIF 1632953404	-33.626251	150.310684
Cryptostylis leptochila	observation	GBIF 1632946615	-34.640881	150.227158
Cryptostylis leptochila	observation	GBIF 1632982715	-36.15097	150.095703
Cryptostylis leptochila	LIVING_SPECIMEN	GBIF 1653411485	-29.3119	151.6925
Cryptostylis leptochila	CANB	GBIF 2435225392	-34.5236	150.5903
Cryptostylis leptochila	CANB	GBIF 2437582440	-40.080495	148.019886
Cryptostylis leptochila	NSW Office of Environment and Heritage	GBIF 1451479669	-30.315086	151.438608
Cryptostylis leptochila	NSW	GBIF 2435122981	-30.316667	151.4375
Cryptostylis leptochila	NSW	GBIF 2436309236	-33.5858	150.3739
Cryptostylis leptochila	NSW Office of Environment and Heritage	GBIF 1074454835	-35.080586	150.652758
Cryptostylis leptochila	NSW Office of Environment and Heritage	GBIF 1451656282	-35.749822	150.205638
Cryptostylis leptochila	observation	GBIF 1645112867	-37.5	147.9
Cryptostylis leptochila	observation	GBIF 1645107421	-37.7	147.1
Cryptostylis leptochila	observation	GBIF 1640474137	-37.8463	145.4338
Cryptostylis leptochila	iNaturalist	GBIF 2244204554	-37.939738	145.34938
Cryptostylis leptochila	HO	GBIF 2430793719	-40.076171	148.05536
Cryptostylis leptochila	observation	GBIF 1632941112	-37.646339	149.545944
Cryptostylis leptochila	observation	GBIF 1632935966	-37.939439	145.348129
Cryptostylis leptochila	observation	GBIF 1632932494	-37.842784	145.337816
Cryptostylis leptochila	observation	GBIF 1632935800	-37.881166	145.4811
Cryptostylis leptochila	CANB	GBIF 2435363487	-32.6767	150.2756
Cryptostylis leptochila	CANB	GBIF 2438405572	-34.835	150.4833
Cryptostylis leptochila	NSW	GBIF 2437015244	-35.751389	150.204444
Cryptostylis leptochila	iNaturalist	GBIF 1990597155	-35.781451	150.145315
Cryptostylis leptochila	observation	GBIF 1632968518	-37.939625	145.350053
Cryptostylis leptochila	NSW Office of Environment and Heritage	GBIF 1072889918	-29.238965	151.717756
Cryptostylis leptochila	NSW Office of Environment and Heritage	GBIF 1072884801	-29.320357	151.709428
Cryptostylis leptochila	NSW Office of Environment and Heritage	GBIF 1072753373	-30.038002	151.894393
Cryptostylis leptochila	NSW Office of Environment and Heritage	GBIF 1072593166	-30.415022	152.253516
Cryptostylis leptochila	NSW Office of Environment and Heritage	GBIF 1072751432	-30.444781	152.250165
Cryptostylis leptochila	NSW Office of Environment and Heritage	GBIF 1935376828	-30.794958	151.028373
Cryptostylis leptochila	NSW Office of Environment and Heritage	GBIF 1072756040	-30.851254	152.171722
Cryptostylis leptochila	NSW Office of Environment and Heritage	GBIF 1072757464	-31.105776	152.342016
Cryptostylis leptochila	NSW Office of Environment and Heritage	GBIF 1072757316	-31.137139	152.30089
Cryptostylis leptochila	NSW Office of Environment and Heritage	GBIF 1072757267	-31.281098	152.158532
Cryptostylis leptochila	NSW Office of Environment and Heritage	GBIF 1072578675	-31.700503	151.584439
Cryptostylis leptochila	NSW	GBIF 2437556522	-32.0522	151.5978
Cryptostylis leptochila	NSW	GBIF 2435191684	-32.425	152.0711
Cryptostylis leptochila	NSW Office of Environment and Heritage	GBIF 1073127576	-33.078573	151.217824
Cryptostylis leptochila	NSW Office of Environment and Heritage	GBIF 1073147546	-33.115027	151.633232
Cryptostylis leptochila	NSW Office of Environment and Heritage	GBIF 1073124741	-33.138739	151.218753
Cryptostylis leptochila	NSW Office of Environment and Heritage	GBIF 1072044534	-33.601149	150.331167
Cryptostylis leptochila	NSW Office of Environment and Heritage	GBIF 1073245708	-33.626443	150.291333
Cryptostylis leptochila	NSW Office of Environment and Heritage	GBIF 1073240664	-33.650192	150.370296
Cryptostylis leptochila	NSW Office of Environment and Heritage	GBIF 1073240420	-33.651208	150.371883
Cryptostylis leptochila	NSW Office of Environment and Heritage	GBIF 1074576866	-33.683964	150.595493
Cryptostylis leptochila	NSW Office of Environment and Heritage	GBIF 1071394641	-33.687335	150.576524
Cryptostylis leptochila	NSW Office of Environment and Heritage	GBIF 1073246267	-33.704585	150.324218
Cryptostylis leptochila	NSW Office of Environment and Heritage	GBIF 1073238279	-33.765488	150.404937
Cryptostylis leptochila	NSW Office of Environment and Heritage	GBIF 1073239732	-33.775459	150.440317
Cryptostylis leptochila	NSW Office of Environment and Heritage	GBIF 1073212502	-34.133253	150.480072
Cryptostylis leptochila	NSW Office of Environment and Heritage	GBIF 1074736720	-34.423711	150.423389
Cryptostylis leptochila	NSW Office of Environment and Heritage	GBIF 1073175362	-34.47018	150.695539
Cryptostylis leptochila	NSW Office of Environment and Heritage	GBIF 1935550578	-34.586527	150.444951
Cryptostylis leptochila	NSW Office of Environment and Heritage	GBIF 1069792659	-34.64398	150.476093
Cryptostylis leptochila	NSW Office of Environment and Heritage	GBIF 1069793272	-34.648363	150.482612
Cryptostylis leptochila	NSW Office of Environment and Heritage	GBIF 1069699944	-34.665965	150.30342
Cryptostylis leptochila	NSW Office of Environment and Heritage	GBIF 1074867060	-34.665965	150.30342
Cryptostylis leptochila	NSW Office of Environment and Heritage	GBIF 1074910627	-34.673099	150.299915
Cryptostylis leptochila	NSW Office of Environment and Heritage	GBIF 1451975732	-34.67501	150.29738
Cryptostylis leptochila	NSW Office of Environment and Heritage	GBIF 1074910637	-34.675777	150.298737
Cryptostylis leptochila	NSW Office of Environment and Heritage	GBIF 1072361196	-34.936285	150.381055
Cryptostylis leptochila	NSW Office of Environment and Heritage	GBIF 1072361405	-34.945719	150.37966
Cryptostylis leptochila	NSW Office of Environment and Heritage	GBIF 1072361417	-34.956979	150.379301
Cryptostylis leptochila	NSW Office of Environment and Heritage	GBIF 1072489668	-35.426815	149.601639
Cryptostylis leptochila	NSW Office of Environment and Heritage	GBIF 1070866560	-35.581765	150.25119
Cryptostylis leptochila	NSW Office of Environment and Heritage	GBIF 1070866554	-35.598432	150.234524
Cryptostylis leptochila	NSW Office of Environment and Heritage	GBIF 1070866557	-35.673432	150.24008
Cryptostylis leptochila	NSW Office of Environment and Heritage	GBIF 1072288247	-35.67409	150.230782
Cryptostylis leptochila	NSW Office of Environment and Heritage	GBIF 1072349506	-35.675945	150.2433
Cryptostylis leptochila	NSW Office of Environment and Heritage	GBIF 1070866563	-35.781767	150.151194
Cryptostylis leptochila	NSW Office of Environment and Heritage	GBIF 1070866551	-35.781767	150.151194
Cryptostylis leptochila	NSW Office of Environment and Heritage	GBIF 1070866566	-35.831768	150.056753
Cryptostylis leptochila	NSW Office of Environment and Heritage	GBIF 1070855216	-35.92209	150.135313
Cryptostylis leptochila	NSW Office of Environment and Heritage	GBIF 1072343724	-35.933	149.790127
Cryptostylis leptochila	NSW Office of Environment and Heritage	GBIF 1072371948	-36.135397	149.956377
Cryptostylis leptochila	NSW Office of Environment and Heritage	GBIF 1073535268	-36.954322	149.767903
Cryptostylis leptochila	NSW Office of Environment and Heritage	GBIF 1070712164	-36.954326	149.767926
Cryptostylis leptochila	NSW Office of Environment and Heritage	GBIF 1069503540	-36.954326	149.767926
Cryptostylis leptochila	NSW Office of Environment and Heritage	GBIF 1073534997	-37.002358	149.786948
Cryptostylis leptochila	NSW Office of Environment and Heritage	GBIF 1069502822	-37.002362	149.78697
Cryptostylis leptochila	NSW Office of Environment and Heritage	GBIF 1070710822	-37.002362	149.786971
Cryptostylis leptochila	NSW Office of Environment and Heritage	GBIF 1073535069	-37.014248	149.767942
Cryptostylis leptochila	NSW Office of Environment and Heritage	GBIF 1070685090	-37.014252	149.767964
Cryptostylis leptochila	NSW Office of Environment and Heritage	GBIF 1069502924	-37.014252	149.767964
Cryptostylis leptochila	NSW Office of Environment and Heritage	GBIF 1070708999	-37.031737	149.867926
Cryptostylis leptochila	NSW Office of Environment and Heritage	GBIF 1073523522	-37.294476	149.49349
Cryptostylis leptochila	observation	GBIF 1645668397	-37.5219	147.9829
Cryptostylis leptochila	observation	GBIF 1645680959	-37.7508	147.1908
Cryptostylis leptochila	iNaturalist	GBIF 2573866332	-37.938953	145.349288
Cryptostylis leptochila	iNaturalist	GBIF 2573932304	-37.939258	145.349674
Cryptostylis leptochila	iNaturalist	GBIF 2576298437	-37.941056	145.344724
Cryptostylis leptochila	iNaturalist	GBIF 2576272299	-37.941407	145.345242
Cryptostylis leptochila	iNaturalist	GBIF 2542959222	-37.941616	145.344571
Cryptostylis leptochila	iNaturalist	GBIF 2563647045	-38.117637	146.451083
Cryptostylis leptochila	observation	GBIF 1647701921	-40.045266	148.057534
Cryptostylis leptochila	observation	GBIF 1647709308	-40.046145	148.059892
Cryptostylis leptochila	observation	GBIF 1647709286	-40.046156	148.05872
Cryptostylis leptochila	observation	GBIF 1647370376	-40.075915	148.055662
Cryptostylis leptochila	observation	GBIF 1647701810	-40.081677	148.015873
Cryptostylis leptochila	observation	GBIF 1647696506	-40.09444	148.09818
Cryptostylis leptochila	observation	GBIF 1647481137	-40.231401	148.187372
Cryptostylis leptochila	observation	GBIF 1648121323	-40.382127	148.153884
Cryptostylis leptochila	observation	GBIF 1632934509	-37.8427	145.3377
Cryptostylis leptochila	observation	GBIF 1632968423	-37.842123	145.337191
Cryptostylis leptochila	observation	GBIF 1632955048	-37.939899	145.349851
Cryptostylis leptochila	iNaturalist	GBIF 2540891667	-39.023954	146.409312
Cryptostylis leptochila	observation	GBIF 1645327849	-37.8556	145.4137
Cryptostylis leptochila	observation	GBIF 1640366205	-37.9305	145.3602
Cryptostylis leptochila	observation	GBIF 1640474782	-37.9386	145.3486
Cryptostylis leptochila	observation	GBIF 1640474855	-37.9397	145.3475
Cryptostylis leptochila	observation	GBIF 1640474773	-37.9402	145.3447
Cryptostylis leptochila	observation	GBIF 1640474817	-37.9405	145.3444
Cryptostylis leptochila	observation	GBIF 1640474823	-37.944	145.345
Cryptostylis leptochila	observation	GBIF 1645821778	-37.5719	145.3288
Cryptostylis leptochila	observation	GBIF 1645820957	-37.5719	145.3288
Cryptostylis leptochila	observation	GBIF 1645820954	-37.5719	145.3288
Cryptostylis leptochila	iNaturalist	GBIF 2574028437	-37.874453	145.436152
Cryptostylis leptochila	iNaturalist	GBIF 2596305334	-37.940164	145.347844
Cryptostylis leptochila	iNaturalist	GBIF 2597814875	-29.301839	151.701255
Cryptostylis leptochila	NSW Office of Environment and Heritage	GBIF 1571044570	-33.730436	150.296868
Cryptostylis leptochila	iNaturalist	GBIF 2252086634	-37.84304	145.337652
Cryptostylis leptochila	CANB	GBIF 2437675783	-30.4819	152.2903
Cryptostylis leptochila	NSW Office of Environment and Heritage	GBIF 2421517783	-33.485856	150.256434
Cryptostylis leptochila	CANB	GBIF 2436735572	-34.6753	150.2922
Cryptostylis leptochila	NSW Office of Environment and Heritage	GBIF 1070153576	-33.617286	151.054255
Cryptostylis leptochila	observation	GBIF 1632967847	-37.842766	145.337448
Cryptostylis leptochila	observation	GBIF 1632929779	-37.940948	145.346375
Cryptostylis leptochila	observation	GBIF 1632965856	-37.9415	145.348
Cryptostylis leptochila	observation	GBIF 1632977183	-37.942167	145.346031
Cryptostylis leptochila	observation	GBIF 1632937899	-37.942167	145.346546
Cryptostylis leptochila	observation	GBIF 1632940904	-37.843207	145.33792
Cryptostylis leptochila	observation	GBIF 1632970757	-37.844	145.338
Cryptostylis leptochila	observation	GBIF 1632938833	-37.8428	145.336761
Cryptostylis leptochila	NSW Office of Environment and Heritage	GBIF 1070146501	-33.613608	151.055628
Cryptostylis leptochila	observation	GBIF 1655919162	-35.755	150.163
Cryptostylis leptochila	observation	GBIF 1655920740	-35.75512	150.16315
Cryptostylis leptochila	observation	GBIF 1655920457	-35.75512	150.16315
Cryptostylis leptochila	observation	GBIF 1655916319	-35.75512	150.16315
Cryptostylis leptochila	observation	GBIF 1640982362	-37.06	145.41
Cryptostylis leptochila	observation	GBIF 1641254281	-37.3483	148.1847
Cryptostylis leptochila	observation	GBIF 1641300536	-37.3708	148.2183
Cryptostylis leptochila	observation	GBIF 1641208523	-37.3816	148.2013
Cryptostylis leptochila	observation	GBIF 1641191970	-37.3836	145.1347
Cryptostylis leptochila	observation	GBIF 1641234966	-37.4038	149.4011
Cryptostylis leptochila	observation	GBIF 1645120492	-37.4372	149.5927
Cryptostylis leptochila	observation	GBIF 1641237052	-37.4483	149.4844
Cryptostylis leptochila	observation	GBIF 1641236249	-37.4566	149.2677
Cryptostylis leptochila	observation	GBIF 1641067414	-37.4586	145.2075
Cryptostylis leptochila	observation	GBIF 1645121089	-37.465	149.551
Cryptostylis leptochila	observation	GBIF 1641236548	-37.515	149.268
Cryptostylis leptochila	observation	GBIF 1641230424	-37.515	149.618
Cryptostylis leptochila	observation	GBIF 1641230899	-37.52	149.69
Cryptostylis leptochila	observation	GBIF 1641208232	-37.5483	147.9513
Cryptostylis leptochila	observation	GBIF 1641233716	-37.5733	149.4622
Cryptostylis leptochila	observation	GBIF 1641230149	-37.5983	149.6677
Cryptostylis leptochila	observation	GBIF 1641334048	-37.6005	145.5172
Cryptostylis leptochila	observation	GBIF 1641329577	-37.615	145.511
Cryptostylis leptochila	observation	GBIF 1641224762	-37.6816	148.7513
Cryptostylis leptochila	observation	GBIF 1641327103	-37.6869	149.0141
Cryptostylis leptochila	observation	GBIF 1641228075	-37.6983	149.3677
Cryptostylis leptochila	observation	GBIF 1641215092	-37.7016	148.2208
Cryptostylis leptochila	observation	GBIF 1641227918	-37.7066	149.0527
Cryptostylis leptochila	observation	GBIF 1641228865	-37.7066	149.5344
Cryptostylis leptochila	observation	GBIF 1641222509	-37.715	148.593
Cryptostylis leptochila	observation	GBIF 1641070610	-37.7252	145.2425
Cryptostylis leptochila	observation	GBIF 1641188783	-37.7336	145.2486
Cryptostylis leptochila	observation	GBIF 1641227432	-37.74	149.24
Cryptostylis leptochila	observation	GBIF 1641228403	-37.74	149.43
Cryptostylis leptochila	observation	GBIF 1641385770	-37.7513	147.9738
Cryptostylis leptochila	observation	GBIF 1641412406	-37.7533	148.6688
Cryptostylis leptochila	observation	GBIF 1641277713	-37.7716	148.7016
Cryptostylis leptochila	observation	GBIF 1640974657	-37.7741	145.3791
Cryptostylis leptochila	observation	GBIF 1641003062	-37.848	145.418
Cryptostylis leptochila	observation	GBIF 1641002873	-37.848	145.418
Cryptostylis leptochila	observation	GBIF 1645124549	-37.89	145.43
Cryptostylis leptochila	observation	GBIF 1641333563	-37.9222	145.3711
Cryptostylis leptochila	observation	GBIF 1640972196	-37.93	145.38
Cryptostylis leptochila	iNaturalist	GBIF 2550100894	-37.940164	145.347844
Cryptostylis leptochila	iNaturalist	GBIF 2252087217	-37.941583	145.348916
Cryptostylis leptochila	iNaturalist	GBIF 2252086470	-37.942118	145.347061
Cryptostylis leptochila	iNaturalist	GBIF 2252087035	-37.942438	145.344658
Cryptostylis leptochila	iNaturalist	GBIF 2252086605	-37.942438	145.344658
Cryptostylis leptochila	iNaturalist	GBIF 2005405450	-37.942438	145.344658
Cryptostylis leptochila	observation	GBIF 1641041566	-37.945	145.343
Cryptostylis leptochila	observation	GBIF 1641131150	-37.9455	145.4197
Cryptostylis leptochila	observation	GBIF 1641131025	-37.9502	145.4363
Cryptostylis leptochila	observation	GBIF 1641130955	-37.953	145.424
Cryptostylis leptochila	iNaturalist	GBIF 2252087043	-37.963106	145.390711
Cryptostylis leptochila	observation	GBIF 1641135415	-37.9719	145.3902
Cryptostylis leptochila	observation	GBIF 1641135491	-37.9727	145.4325
Cryptostylis leptochila	observation	GBIF 1641135374	-37.975	145.409
Cryptostylis leptochila	observation	GBIF 1640983980	-37.9783	145.4916
Cryptostylis leptochila	observation	GBIF 1640971761	-37.9791	145.4825
Cryptostylis leptochila	observation	GBIF 1640978242	-37.982	145.818
Cryptostylis leptochila	observation	GBIF 1641273841	-37.9863	145.4597
Cryptostylis leptochila	observation	GBIF 1641277339	-38.0141	145.6738
Cryptostylis leptochila	observation	GBIF 1641409069	-38.0147	145.6913
Cryptostylis leptochila	observation	GBIF 1641276571	-38.0152	145.6402
Cryptostylis leptochila	observation	GBIF 1641276559	-38.0152	145.6497
Cryptostylis leptochila	observation	GBIF 1641173802	-38.0152	146.6072
Cryptostylis leptochila	observation	GBIF 1641275707	-38.0155	145.6469
Cryptostylis leptochila	observation	GBIF 1641276685	-38.0163	145.4341
Cryptostylis leptochila	observation	GBIF 1641278917	-38.02	145.41
Cryptostylis leptochila	observation	GBIF 1640995799	-38.0208	145.4444
Cryptostylis leptochila	observation	GBIF 1641276130	-38.0213	145.6452
Cryptostylis leptochila	observation	GBIF 1641152788	-38.0511	145.6833
Cryptostylis leptochila	observation	GBIF 1641173662	-38.0713	146.5336
Cryptostylis leptochila	observation	GBIF 1641285900	-38.1233	146.2847
Cryptostylis leptochila	observation	GBIF 1641286348	-38.165	146.36
Cryptostylis leptochila	observation	GBIF 1641286236	-38.165	146.36
Cryptostylis leptochila	observation	GBIF 1641077715	-38.166	145.175
Cryptostylis leptochila	observation	GBIF 1641287614	-38.17	146.343
Cryptostylis leptochila	observation	GBIF 1641301682	-38.182	146.318
Cryptostylis leptochila	observation	GBIF 1641287369	-38.1927	146.2625
Cryptostylis leptochila	observation	GBIF 1641287295	-38.2316	146.3013
Cryptostylis leptochila	observation	GBIF 1641393700	-38.3347	146.6466
Cryptostylis leptochila	observation	GBIF 1641166391	-38.3652	146.1958
Cryptostylis leptochila	observation	GBIF 1641167390	-38.368	146.168
Cryptostylis leptochila	observation	GBIF 1641289509	-38.382	146.218
Cryptostylis leptochila	observation	GBIF 1641348271	-38.4	146.178
Cryptostylis leptochila	observation	GBIF 1641166540	-38.4194	146.2513
Cryptostylis leptochila	observation	GBIF 1641172425	-38.62	146.36
Cryptostylis leptochila	observation	GBIF 1645128570	-39.0569	146.3888
Cryptostylis leptochila	observation	GBIF 1641390466	-39.0825	146.4233
Cryptostylis leptochila	observation	GBIF 1641390757	-39.098	146.429
Cryptostylis leptochila	observation	GBIF 1641390532	-39.098	146.429
Cryptostylis leptochila	observation	GBIF 1641391058	-39.1163	146.4219
Cryptostylis leptochila	observation	GBIF 1641393911	-39.123	146.407
Cryptostylis leptochila	observation	GBIF 1632978689	-37.939439	145.348129
Cryptostylis leptochila	observation	GBIF 1632972712	-37.939439	145.348129
Cryptostylis leptochila	observation	GBIF 1632967818	-37.939439	145.348129
Cryptostylis leptochila	observation	GBIF 1632960980	-37.939439	145.348129
Cryptostylis leptochila	observation	GBIF 1632958734	-37.939439	145.348129
Cryptostylis leptochila	observation	GBIF 1632957845	-37.939439	145.348129
Cryptostylis leptochila	observation	GBIF 1632936517	-37.939439	145.348129
Cryptostylis leptochila	observation	GBIF 1632935531	-37.939439	145.348129
Cryptostylis leptochila	observation	GBIF 1632935459	-37.939439	145.348129
Cryptostylis leptochila	observation	GBIF 1632932981	-37.939439	145.348129
Cryptostylis leptochila	observation	GBIF 1632983291	-37.941025	145.347488
Cryptostylis leptochila	CANB	GBIF 2436517928	-37.9333	145.3333
Cryptostylis leptochila	CANB	GBIF 2435869553	-40.0667	148.05
Cryptostylis leptochila	NSW Office of Environment and Heritage	GBIF 1072636425	-30.023614	152.488251
Cryptostylis leptochila	CANB	GBIF 2436860313	-30.4667	152.2833
Cryptostylis leptochila	CANB	GBIF 2436378463	-33.5	150.3833
Cryptostylis leptochila	NSW Office of Environment and Heritage	GBIF 1452696506	-33.511173	151.290482
Cryptostylis leptochila	NSW Office of Environment and Heritage	GBIF 1069852919	-34.302524	150.931535
Cryptostylis leptochila	NSW Office of Environment and Heritage	GBIF 1452662968	-34.445368	150.441114
Cryptostylis leptochila	NSW Office of Environment and Heritage	GBIF 1452662900	-34.445368	150.441114
Cryptostylis leptochila	NSW Office of Environment and Heritage	GBIF 1074888551	-34.448116	150.443206
Cryptostylis leptochila	CANB	GBIF 2435852599	-34.6333	150.5833
Cryptostylis leptochila	observation	GBIF 1632953218	-34.641998	150.225006
Cryptostylis leptochila	CANB	GBIF 2435758438	-34.6833	150.5333
Cryptostylis leptochila	NSW Office of Environment and Heritage	GBIF 1069852823	-34.693998	150.160982
Cryptostylis leptochila	NSW Office of Environment and Heritage	GBIF 1069852508	-34.694742	150.159276
Cryptostylis leptochila	NSW Office of Environment and Heritage	GBIF 1070161423	-35.777535	150.208515
Cryptostylis leptochila	ConsAtlas	GBIF 1937389490	-36.089129	150.111465
Cryptostylis leptochila	CANB	GBIF 2437574870	-37.9333	145.3333
Cryptostylis leptochila	MEL	GBIF 2436208376	-38.9225	146.3406
Cryptostylis leptochila	MEL	GBIF 2436071378	-40.0342	148.0217
Cryptostylis leptochila	HO	GBIF 2430795358	-40.35	148.116667
Cryptostylis leptochila	NSW Office of Environment and Heritage	GBIF 1070084787	-33.641852	151.045133
Cryptostylis leptochila	CANB	GBIF 2436408355	-33.5	150.3667
Cryptostylis leptochila	CANB	GBIF 2435818851	-33.5	150.3667
Cryptostylis leptochila	CANB	GBIF 2438589803	-33.2167	149.85
Cryptostylis leptochila	CANB	GBIF 2435845462	-34.3833	150.8333
Cryptostylis leptochila	CANB	GBIF 2435201143	-34.3833	150.8333
Cryptostylis leptochila	CANB	GBIF 2438653962	-34.6453	150.4806
Cryptostylis leptochila	observation	GBIF 1645177626	-37.8316	145.4013
Cryptostylis leptochila	observation	GBIF 1645214498	-37.898	145.368
Cryptostylis leptochila	CANB	GBIF 2438565062	-40.05	148.0667
Cryptostylis leptochila	observation	GBIF 1647710775	-40.058895	148.044847
Cryptostylis leptochila	observation	GBIF 1632983233	-37.842884	145.33606
Cryptostylis leptochila	CANB	GBIF 2438760839	-33.55	150.4167
Cryptostylis leptochila	NSW	GBIF 2435033694	-33.568555	150.400876
Cryptostylis leptochila	CANB	GBIF 2434840348	-35.7694	150.2167
Cryptostylis leptochila	iNaturalist	GBIF 1945462186	-37.420617	149.938038
Cryptostylis leptochila	ConsAtlas	GBIF 1937419712	-37.419235	145.198527
Cryptostylis leptochila	NSW	GBIF 2436522455	-33.22	149.85
Cryptostylis leptochila	NSW	GBIF 2439381338	-33.47	150.47
Cryptostylis leptochila	NSW	GBIF 2435092422	-33.5	150.27
Cryptostylis leptochila	NSW	GBIF 2434682456	-33.5	150.27
Cryptostylis leptochila	NSW	GBIF 2437169132	-33.55	150.42
Cryptostylis leptochila	NSW	GBIF 2438862813	-35.47	150.0
Cryptostylis leptochila	CANB	GBIF 2436997064	-37.9333	145.3333
Cryptostylis leptochila	CANB	GBIF 2435027330	-37.9333	145.3333
Cryptostylis leptochila	NSW Office of Environment and Heritage	GBIF 1451677800	-33.215102	149.851168
Cryptostylis leptochila	NSW Office of Environment and Heritage	GBIF 1451708645	-33.465097	150.467829
Cryptostylis leptochila	NSW Office of Environment and Heritage	GBIF 1451677796	-33.465097	150.467829
Cryptostylis leptochila	NSW Office of Environment and Heritage	GBIF 1451677757	-33.465097	150.467829
Cryptostylis leptochila	NSW	GBIF 2435952680	-33.47	150.47
Cryptostylis leptochila	NSW	GBIF 2435016559	-33.47	150.47
Cryptostylis leptochila	NSW Office of Environment and Heritage	GBIF 1451677794	-33.498433	150.267832
Cryptostylis leptochila	NSW Office of Environment and Heritage	GBIF 1451677791	-33.498433	150.267832
Cryptostylis leptochila	NSW Office of Environment and Heritage	GBIF 1451677735	-33.498433	150.267832
Cryptostylis leptochila	NSW	GBIF 2436578437	-33.5	150.27
Cryptostylis leptochila	NSW Office of Environment and Heritage	GBIF 1451677694	-33.548432	150.417831
Cryptostylis leptochila	NSW Office of Environment and Heritage	GBIF 1451677764	-33.548434	150.217834
Cryptostylis leptochila	NSW	GBIF 2434813428	-33.55	150.22
Cryptostylis leptochila	NSW Office of Environment and Heritage	GBIF 1451677650	-33.715099	150.367835
Cryptostylis leptochila	NSW	GBIF 2435521343	-33.72	150.37
Cryptostylis leptochila	NSW Office of Environment and Heritage	GBIF 1451677740	-34.348429	150.484507
Cryptostylis leptochila	NSW	GBIF 2436870340	-34.35	150.48
Cryptostylis leptochila	NSW Office of Environment and Heritage	GBIF 1451441682	-34.565096	150.567841
Cryptostylis leptochila	CANB	GBIF 1936927819	-34.5833	150.5833
Cryptostylis leptochila	NSW Office of Environment and Heritage	GBIF 1451677747	-35.4651	150.001193
Cryptostylis leptochila	observation	GBIF 1647710712	-40.059309	147.997953
Cryptostylis leptochila	CANB	GBIF 2435713128	-40.0833	148.1
Cryptostylis leptochila	NSW	GBIF 2437508483	-34.57	150.57
Cryptostylis leptochila	CANB	GBIF 2438458873	-37.75	146.5833
Cryptostylis leptochila	ConsAtlas	GBIF 1937426269	-34.133333	151.033333
Cryptostylis leptochila	NSW	GBIF 2437126602	-30.42	152.25
Cryptostylis leptochila	CANB	GBIF 2434697722	-33.5	150.3833
Cryptostylis leptochila	MEL	GBIF 2435326164	-34.65	150.4667
Cryptostylis leptochila	NSW	GBIF 2437482304	-35.27	150.37
Cryptostylis leptochila	MEL	GBIF 2435540910	-35.3167	150.3333
Cryptostylis leptochila	MEL	GBIF 2436194679	-37.6639	149.5889
Cryptostylis leptochila	MEL	GBIF 2436402961	-37.7333	148.1667
Cryptostylis leptochila	AD	GBIF 2438027737	-37.832012	146.284381
Cryptostylis leptochila	MEL	GBIF 2437469464	-37.85	145.2667
Cryptostylis leptochila	MEL	GBIF 2436797363	-37.8667	145.4167
Cryptostylis leptochila	MEL	GBIF 2435313178	-37.8667	145.5167
Cryptostylis leptochila	MEL	GBIF 2436437827	-37.9	145.3167
Cryptostylis leptochila	MEL	GBIF 2437664880	-37.95	145.3667
Cryptostylis leptochila	MEL	GBIF 2437508063	-37.95	145.3667
Cryptostylis leptochila	MEL	GBIF 2436811744	-37.95	145.3667
Cryptostylis leptochila	MEL	GBIF 2437112921	-38.0333	146.6
Cryptostylis leptochila	MEL	GBIF 2435225036	-38.3833	146.15
Cryptostylis leptochila	MEL	GBIF 2436913232	-40.05	148.0833
Cryptostylis leptochila	NSW Office of Environment and Heritage	GBIF 1451575793	-30.415082	152.251096
Cryptostylis leptochila	NSW Office of Environment and Heritage	GBIF 1451579543	-33.498432	150.367831
Cryptostylis leptochila	NSW Office of Environment and Heritage	GBIF 1451559817	-33.498433	150.267832
Cryptostylis leptochila	NSW	GBIF 2434739231	-33.5	150.27
Cryptostylis leptochila	NSW	GBIF 2434676073	-33.5	150.37
Cryptostylis leptochila	AD	GBIF 2436096782	-33.515302	150.284279
Cryptostylis leptochila	AD	GBIF 2438642994	-33.598635	150.250948
Cryptostylis leptochila	NSW Office of Environment and Heritage	GBIF 1069761155	-33.698433	150.367834
Cryptostylis leptochila	NSW Office of Environment and Heritage	GBIF 1069760612	-33.698433	150.367834
Cryptostylis leptochila	NSW Office of Environment and Heritage	GBIF 1451677820	-33.715099	150.367835
Cryptostylis leptochila	NSW Office of Environment and Heritage	GBIF 1451559789	-33.7151	150.317835
Cryptostylis leptochila	NSW	GBIF 2436452591	-33.72	150.32
Cryptostylis leptochila	NSW	GBIF 2435707152	-33.72	150.37
Cryptostylis leptochila	MEL	GBIF 2438812340	-34.0667	150.4167
Cryptostylis leptochila	NSW Office of Environment and Heritage	GBIF 1451677797	-34.427596	150.390898
Cryptostylis leptochila	NSW	GBIF 2437009382	-34.4292	150.3897
Cryptostylis leptochila	NSW Office of Environment and Heritage	GBIF 1451579528	-34.615095	150.651173
Cryptostylis leptochila	NSW	GBIF 2434597591	-34.62	150.65
Cryptostylis leptochila	NSW Office of Environment and Heritage	GBIF 1069760446	-34.64398	150.476093
Cryptostylis leptochila	NSW Office of Environment and Heritage	GBIF 1069760336	-34.64398	150.476093
Cryptostylis leptochila	NSW Office of Environment and Heritage	GBIF 1451677699	-35.215098	150.41785
Cryptostylis leptochila	NSW	GBIF 2437102353	-35.22	150.42
Cryptostylis leptochila	NSW Office of Environment and Heritage	GBIF 1451448792	-35.265098	150.367852
Cryptostylis leptochila	MEL	GBIF 2434582370	-36.8167	144.1667
Cryptostylis leptochila	NSW Office of Environment and Heritage	GBIF 1451677746	-36.915107	149.867889
Cryptostylis leptochila	NSW	GBIF 2439387062	-36.92	149.87
Cryptostylis leptochila	observation	GBIF 1640149333	-37.4983	149.3344
Cryptostylis leptochila	observation	GBIF 1640149129	-37.4983	149.3344
Cryptostylis leptochila	observation	GBIF 1640148911	-37.4983	149.3344
Cryptostylis leptochila	observation	GBIF 1640148852	-37.4983	149.3344
Cryptostylis leptochila	MEL	GBIF 2434703940	-37.5	149.75
Cryptostylis leptochila	MEL	GBIF 2438775158	-37.6	149.4667
Cryptostylis leptochila	NSW	GBIF 2436375117	-37.65	145.52
Cryptostylis leptochila	MEL	GBIF 2435532886	-37.6667	143.5667
Cryptostylis leptochila	MEL	GBIF 2437002104	-37.6833	148.55
Cryptostylis leptochila	MEL	GBIF 2435616913	-37.7	148.7167
Cryptostylis leptochila	MEL	GBIF 2438237785	-37.8	148.5167
Cryptostylis leptochila	MEL	GBIF 2435050882	-37.8167	145.35
Cryptostylis leptochila	MEL	GBIF 2434560217	-37.8333	145.35
Cryptostylis leptochila	AD	GBIF 2438269975	-37.913965	145.36856
Cryptostylis leptochila	MEL	GBIF 2436956797	-37.9167	145.45
Cryptostylis leptochila	MEL	GBIF 2436620788	-37.9167	145.45
Cryptostylis leptochila	MEL	GBIF 2436102492	-37.9167	145.45
Cryptostylis leptochila	MEL	GBIF 2435238133	-37.9167	145.45
Cryptostylis leptochila	MEL	GBIF 2435066712	-37.9167	145.45
Cryptostylis leptochila	AD	GBIF 2438575601	-37.932021	145.334394
Cryptostylis leptochila	AD	GBIF 2435729383	-37.948686	145.551059
Cryptostylis leptochila	MEL	GBIF 2438048709	-37.95	145.3667
Cryptostylis leptochila	MEL	GBIF 2436382587	-37.95	145.3667
Cryptostylis leptochila	MEL	GBIF 2434732911	-37.95	145.3667
Cryptostylis leptochila	MEL	GBIF 2439313065	-37.95	145.55
Cryptostylis leptochila	MEL	GBIF 2438591763	-37.95	145.55
Cryptostylis leptochila	MEL	GBIF 2436123621	-37.9667	145.3667
Cryptostylis leptochila	MEL	GBIF 2434709205	-38.0	145.4167
Cryptostylis leptochila	MEL	GBIF 2435490626	-38.05	145.4167
Cryptostylis leptochila	MEL	GBIF 2438599540	-38.6667	146.3167
Cryptostylis leptochila	MEL	GBIF 2435601852	-38.9667	146.3667
Cryptostylis leptochila	MEL	GBIF 2435660226	-38.9667	146.3667
Cryptostylis leptochila	MEL	GBIF 2437721707	-40.1	148.0
Cryptostylis leptochila	MEL	GBIF 2439380281	-38.3667	145.3833
Cryptostylis leptochila	MEL	GBIF 2438031077	-38.3667	145.3833
Cryptostylis leptochila	OEH Atlas of NSW Wildlife	SIXRI0700077	-34.396758224	150.752001234
Cryptostylis leptochila	OEH Atlas of NSW Wildlife	SJJSI0318351	-35.08995791	150.60236788
Cryptostylis leptochila	OEH Atlas of NSW Wildlife	SJCM15080624	-37.259311261	149.838848641
Cryptostylis leptochila	Victorian Biodiversity Atlas	6180799.00	-37.9074	145.4563
Cryptostylis leptochila	Victorian Biodiversity Atlas	6358493.00	-37.988	145.492
Cryptostylis leptochila	Tasmanian Natural Values Atlas	1262741	-40.382722812623776	148.1537523467869
Cryptostylis leptochila	iNaturalist Australia	19563128	-37.93539526	145.34822208
Cryptostylis leptochila	Victorian Biodiversity Atlas	6805423.00	-37.3775	145.1023
Cryptostylis leptochila	iNaturalist Australia	19563866	-37.93644446	145.34860398
Cryptostylis leptochila	Tasmanian Natural Values Atlas	943447	-40.361781107912854	148.12961716569146
Cryptostylis leptochila	iNaturalist Australia	36865793	-39.031938049	146.3760522567
Cryptostylis leptochila	OEH Atlas of NSW Wildlife	SPJGI4309522	-30.056938567	152.443747876
Cryptostylis leptochila	OEH Atlas of NSW Wildlife	SPJGI4322933	-30.873420986	152.292856805
Cryptostylis leptochila	OEH Atlas of NSW Wildlife	SPJGI5172032	-31.439449962	152.853292034
Cryptostylis leptochila	OEH Atlas of NSW Wildlife	SPJGI4317232	-31.494336543	151.470146022
Cryptostylis leptochila	OEH Atlas of NSW Wildlife	SJJSI0094757	-33.2630556	149.9366944
Cryptostylis leptochila	OEH Atlas of NSW Wildlife	SJJSI0095084	-33.2630556	149.9366944
Cryptostylis leptochila	OEH Atlas of NSW Wildlife	SJJSI0095434	-33.2630556	149.9366944
Cryptostylis leptochila	OEH Atlas of NSW Wildlife	SIXRI0109682	-33.284583	150.079833
Cryptostylis leptochila	OEH Atlas of NSW Wildlife	SJJSI0093155	-33.2909444	150.0481389
Cryptostylis leptochila	OEH Atlas of NSW Wildlife	SJJSI0107101	-33.2980833	150.1048611
Cryptostylis leptochila	OEH Atlas of NSW Wildlife	SIXRI0109684	-33.300278	150.070222
Cryptostylis leptochila	OEH Atlas of NSW Wildlife	SJJSI0093154	-33.3008333	150.0864167
Cryptostylis leptochila	OEH Atlas of NSW Wildlife	SIXRI0109683	-33.302139	150.070111
Cryptostylis leptochila	OEH Atlas of NSW Wildlife	SPJGI3255212	-33.447269606	150.234350309
Cryptostylis leptochila	OEH Atlas of NSW Wildlife	SPJGI2563241	-33.547755586	150.266767591
Cryptostylis leptochila	OEH Atlas of NSW Wildlife	SPJGI2563286	-33.577161681	150.278506636
Cryptostylis leptochila	OEH Atlas of NSW Wildlife	SDMPI0745966	-33.70445	150.27515
Cryptostylis leptochila	OEH Atlas of NSW Wildlife	SPJGI4619847	-34.512614821	150.524774576
Cryptostylis leptochila	OEH Atlas of NSW Wildlife	SPJGI5095385	-34.651142505	150.338824879
Cryptostylis leptochila	OEH Atlas of NSW Wildlife	SPJGI5094832	-34.66012822	150.194894016
Cryptostylis leptochila	OEH Atlas of NSW Wildlife	SPJGI5094370	-34.661338317	150.162681906
Cryptostylis leptochila	OEH Atlas of NSW Wildlife	SIXRI1165671	-34.729131896	150.226802639
Cryptostylis leptochila	OEH Atlas of NSW Wildlife	SPJGI2551134	-35.745150576	149.626509779
Cryptostylis leptochila	OEH Atlas of NSW Wildlife	SF-1092061	-36.243862755	150.031622651
Cryptostylis leptochila	OEH Atlas of NSW Wildlife	SPJGI3465161	-37.249736935	150.037180799
Cryptostylis leptochila	Victorian Biodiversity Atlas	6569315.00	-37.5618	149.7246
Cryptostylis leptochila	Victorian Biodiversity Atlas	6571771.00	-37.6542	149.0562
Cryptostylis leptochila	Victorian Biodiversity Atlas	6573108.00	-37.656	149.077
Cryptostylis leptochila	Victorian Biodiversity Atlas	6572179.00	-37.6958	149.0512
Cryptostylis leptochila	Victorian Biodiversity Atlas	6572211.00	-37.6958	149.0512
Cryptostylis leptochila	Victorian Biodiversity Atlas	6572296.00	-37.6958	149.0512
Cryptostylis leptochila	iNaturalist Australia	47240791	-37.8644638889	145.3498222222
Cryptostylis leptochila	Victorian Biodiversity Atlas	516408.00	-37.2386	148.7983
Cryptostylis leptochila	Victorian Biodiversity Atlas	1082068.00	-37.283	145.556
Cryptostylis leptochila	Victorian Biodiversity Atlas	2038011.00	-37.3541	148.6194
Cryptostylis leptochila	Victorian Biodiversity Atlas	479094.00	-37.361	148.728
Cryptostylis leptochila	Victorian Biodiversity Atlas	553721.00	-37.3816	149.3205
Cryptostylis leptochila	Victorian Biodiversity Atlas	2036277.00	-37.3905	148.5919
Cryptostylis leptochila	Victorian Biodiversity Atlas	1057460.00	-37.3913	148.6152
Cryptostylis leptochila	Victorian Biodiversity Atlas	434537.00	-37.4047	145.1122
Cryptostylis leptochila	Victorian Biodiversity Atlas	2069133.00	-37.4122	149.6044
Cryptostylis leptochila	Victorian Biodiversity Atlas	433602.00	-37.4136	145.1058
Cryptostylis leptochila	Victorian Biodiversity Atlas	551273.00	-37.415	149.304
Cryptostylis leptochila	Victorian Biodiversity Atlas	2073233.00	-37.415	149.583
Cryptostylis leptochila	Victorian Biodiversity Atlas	2073353.00	-37.4186	149.5663
Cryptostylis leptochila	Victorian Biodiversity Atlas	2071746.00	-37.4186	149.6125
Cryptostylis leptochila	Victorian Biodiversity Atlas	554442.00	-37.4205	149.2844
Cryptostylis leptochila	Victorian Biodiversity Atlas	2077602.00	-37.4266	149.5269
Cryptostylis leptochila	Victorian Biodiversity Atlas	479907.00	-37.4277	148.6875
Cryptostylis leptochila	Victorian Biodiversity Atlas	2066876.00	-37.4413	149.7536
Cryptostylis leptochila	Victorian Biodiversity Atlas	2067506.00	-37.4455	149.6158
Cryptostylis leptochila	Victorian Biodiversity Atlas	2067583.00	-37.4472	149.6136
Cryptostylis leptochila	Victorian Biodiversity Atlas	2077432.00	-37.4472	149.6238
Cryptostylis leptochila	Victorian Biodiversity Atlas	2067634.00	-37.45	149.62
Cryptostylis leptochila	Victorian Biodiversity Atlas	486536.00	-37.4525	149.4261
Cryptostylis leptochila	Victorian Biodiversity Atlas	2043335.00	-37.4544	149.2552
Cryptostylis leptochila	Victorian Biodiversity Atlas	2042145.00	-37.4547	149.2405
Cryptostylis leptochila	Victorian Biodiversity Atlas	551956.00	-37.4552	149.2941
Cryptostylis leptochila	Victorian Biodiversity Atlas	2041270.00	-37.4636	149.3044
Cryptostylis leptochila	Victorian Biodiversity Atlas	486915.00	-37.464	149.458
Cryptostylis leptochila	Victorian Biodiversity Atlas	488172.00	-37.4733	149.3886
Cryptostylis leptochila	Victorian Biodiversity Atlas	487103.00	-37.4788	149.4052
Cryptostylis leptochila	Victorian Biodiversity Atlas	1036460.00	-37.4886	148.3622
Cryptostylis leptochila	Victorian Biodiversity Atlas	2040653.00	-37.4941	149.3213
Cryptostylis leptochila	Victorian Biodiversity Atlas	1021788.00	-37.5086	149.5675
Cryptostylis leptochila	Victorian Biodiversity Atlas	1173836.00	-37.514	149.243
Cryptostylis leptochila	Victorian Biodiversity Atlas	1174373.00	-37.514	149.243
Cryptostylis leptochila	Victorian Biodiversity Atlas	1086306.00	-37.5152	146.1472
Cryptostylis leptochila	Victorian Biodiversity Atlas	2041947.00	-37.5155	149.3083
Cryptostylis leptochila	Victorian Biodiversity Atlas	2042888.00	-37.5161	149.3277
Cryptostylis leptochila	Victorian Biodiversity Atlas	1172834.00	-37.5177	149.2455
Cryptostylis leptochila	Victorian Biodiversity Atlas	1173581.00	-37.5177	149.2455
Cryptostylis leptochila	Victorian Biodiversity Atlas	1174069.00	-37.5177	149.2455
Cryptostylis leptochila	Victorian Biodiversity Atlas	1173650.00	-37.518	149.243
Cryptostylis leptochila	Victorian Biodiversity Atlas	1174142.00	-37.518	149.243
Cryptostylis leptochila	Victorian Biodiversity Atlas	1173809.00	-37.5188	149.2447
Cryptostylis leptochila	Victorian Biodiversity Atlas	1021574.00	-37.529	149.518
Cryptostylis leptochila	Victorian Biodiversity Atlas	2043094.00	-37.5308	149.2769
Cryptostylis leptochila	Victorian Biodiversity Atlas	2043056.00	-37.533	149.274
Cryptostylis leptochila	Victorian Biodiversity Atlas	510125.00	-37.5358	149.1136
Cryptostylis leptochila	Victorian Biodiversity Atlas	488416.00	-37.5358	149.4441
Cryptostylis leptochila	Victorian Biodiversity Atlas	509704.00	-37.5441	149.0844
Cryptostylis leptochila	Victorian Biodiversity Atlas	1055612.00	-37.5461	148.4375
Cryptostylis leptochila	Victorian Biodiversity Atlas	1021693.00	-37.5483	149.5636
Cryptostylis leptochila	Victorian Biodiversity Atlas	509644.00	-37.5552	149.0858
Cryptostylis leptochila	Victorian Biodiversity Atlas	2043160.00	-37.5627	149.2944
Cryptostylis leptochila	Victorian Biodiversity Atlas	2043132.00	-37.5641	149.2966
Cryptostylis leptochila	Victorian Biodiversity Atlas	501019.00	-37.5688	149.5527
Cryptostylis leptochila	Victorian Biodiversity Atlas	2073889.00	-37.5763	149.2002
Cryptostylis leptochila	Victorian Biodiversity Atlas	975027.00	-37.6047	148.7966
Cryptostylis leptochila	Victorian Biodiversity Atlas	975001.00	-37.6058	148.7966
Cryptostylis leptochila	Victorian Biodiversity Atlas	2070834.00	-37.6088	149.1447
Cryptostylis leptochila	Victorian Biodiversity Atlas	1105947.00	-37.6291	148.8027
Cryptostylis leptochila	Victorian Biodiversity Atlas	2071041.00	-37.6333	149.1419
Cryptostylis leptochila	Victorian Biodiversity Atlas	2063397.00	-37.6377	149.5091
Cryptostylis leptochila	Victorian Biodiversity Atlas	2071093.00	-37.645	149.142
Cryptostylis leptochila	Victorian Biodiversity Atlas	2070326.00	-37.648	149.165
Cryptostylis leptochila	Victorian Biodiversity Atlas	2070593.00	-37.6552	149.1311
Cryptostylis leptochila	Victorian Biodiversity Atlas	437018.00	-37.66	149.59
Cryptostylis leptochila	Victorian Biodiversity Atlas	424563.00	-37.6636	149.3733
Cryptostylis leptochila	Victorian Biodiversity Atlas	2063569.00	-37.6655	149.5261
Cryptostylis leptochila	Victorian Biodiversity Atlas	1155695.00	-37.6675	148.7361
Cryptostylis leptochila	Victorian Biodiversity Atlas	2059459.00	-37.67	149.53
Cryptostylis leptochila	Victorian Biodiversity Atlas	1154333.00	-37.6713	148.7411
Cryptostylis leptochila	Victorian Biodiversity Atlas	1153669.00	-37.6741	148.7322
Cryptostylis leptochila	Victorian Biodiversity Atlas	1153970.00	-37.6747	148.7366
Cryptostylis leptochila	Victorian Biodiversity Atlas	2064132.00	-37.6758	149.5025
Cryptostylis leptochila	Victorian Biodiversity Atlas	1153469.00	-37.6761	148.7302
Cryptostylis leptochila	Victorian Biodiversity Atlas	424070.00	-37.6844	149.2538
Cryptostylis leptochila	Victorian Biodiversity Atlas	2063892.00	-37.6875	149.5144
Cryptostylis leptochila	Victorian Biodiversity Atlas	2075887.00	-37.6961	149.1175
Cryptostylis leptochila	Victorian Biodiversity Atlas	2075577.00	-37.7	149.1
Cryptostylis leptochila	Victorian Biodiversity Atlas	2064273.00	-37.7	149.5
Cryptostylis leptochila	Victorian Biodiversity Atlas	2074646.00	-37.7047	149.1291
Cryptostylis leptochila	Victorian Biodiversity Atlas	2069165.00	-37.708	149.146
Cryptostylis leptochila	Victorian Biodiversity Atlas	2075338.00	-37.712	149.143
Cryptostylis leptochila	Victorian Biodiversity Atlas	1051564.00	-37.715	148.736
Cryptostylis leptochila	Victorian Biodiversity Atlas	1723525.00	-37.7327	145.2455
Cryptostylis leptochila	Victorian Biodiversity Atlas	1723524.00	-37.7344	145.2352
Cryptostylis leptochila	Victorian Biodiversity Atlas	2031280.00	-37.7369	148.7105
Cryptostylis leptochila	Victorian Biodiversity Atlas	2031867.00	-37.7402	148.9102
Cryptostylis leptochila	Victorian Biodiversity Atlas	2031205.00	-37.7511	148.7925
Cryptostylis leptochila	Victorian Biodiversity Atlas	854401.00	-37.7911	145.6158
Cryptostylis leptochila	Victorian Biodiversity Atlas	853973.00	-37.7938	145.6152
Cryptostylis leptochila	Victorian Biodiversity Atlas	304756.00	-37.815	145.457
Cryptostylis leptochila	Victorian Biodiversity Atlas	308648.00	-37.8455	145.4597
Cryptostylis leptochila	Victorian Biodiversity Atlas	308874.00	-37.8538	145.4513
Cryptostylis leptochila	Victorian Biodiversity Atlas	913669.00	-37.8766	145.4447
Cryptostylis leptochila	Victorian Biodiversity Atlas	313764.00	-37.915	145.463
Cryptostylis leptochila	Victorian Biodiversity Atlas	311973.00	-37.9261	145.3986
Cryptostylis leptochila	Victorian Biodiversity Atlas	312009.00	-37.9	145.4
Cryptostylis leptochila	Victorian Biodiversity Atlas	312334.00	-37.9344	145.3486
Cryptostylis leptochila	Victorian Biodiversity Atlas	312587.00	-37.9344	145.3513
Cryptostylis leptochila	Victorian Biodiversity Atlas	312541.00	-37.9351	145.3642
Cryptostylis leptochila	Victorian Biodiversity Atlas	890710.00	-37.9375	145.4088
Cryptostylis leptochila	Victorian Biodiversity Atlas	2046568.00	-37.9375	146.3105
Cryptostylis leptochila	iNaturalist Australia	46348826	-37.9395714406	145.3449078727
Cryptostylis leptochila	Victorian Biodiversity Atlas	892010.00	-37.9413	145.4002
Cryptostylis leptochila	Victorian Biodiversity Atlas	313041.00	-37.9413	145.4069
Cryptostylis leptochila	Victorian Biodiversity Atlas	892160.00	-37.9419	145.4175
Cryptostylis leptochila	Victorian Biodiversity Atlas	892051.00	-37.9422	145.4016
Cryptostylis leptochila	Victorian Biodiversity Atlas	890643.00	-37.942	145.398
Cryptostylis leptochila	Victorian Biodiversity Atlas	312735.00	-37.944	145.368
Cryptostylis leptochila	Victorian Biodiversity Atlas	891549.00	-37.9441	145.4075
Cryptostylis leptochila	Victorian Biodiversity Atlas	891649.00	-37.9441	145.4244
Cryptostylis leptochila	Victorian Biodiversity Atlas	2051304.00	-37.945	145.781
Cryptostylis leptochila	Victorian Biodiversity Atlas	313089.00	-37.9455	145.4097
Cryptostylis leptochila	Victorian Biodiversity Atlas	890901.00	-37.9461	145.4102
Cryptostylis leptochila	Victorian Biodiversity Atlas	892209.00	-37.9461	145.4288
Cryptostylis leptochila	Victorian Biodiversity Atlas	891964.00	-37.9469	145.4008
Cryptostylis leptochila	Victorian Biodiversity Atlas	890852.00	-37.9469	145.4113
Cryptostylis leptochila	Victorian Biodiversity Atlas	890788.00	-37.9505	145.4075
Cryptostylis leptochila	Victorian Biodiversity Atlas	891833.00	-37.953	145.423
Cryptostylis leptochila	Victorian Biodiversity Atlas	313297.00	-37.9552	145.3819
Cryptostylis leptochila	Victorian Biodiversity Atlas	891591.00	-37.9558	145.4241
Cryptostylis leptochila	Victorian Biodiversity Atlas	313552.00	-37.966	145.393
Cryptostylis leptochila	Victorian Biodiversity Atlas	313472.00	-37.968	145.368
Cryptostylis leptochila	Victorian Biodiversity Atlas	892319.00	-37.97	145.46
Cryptostylis leptochila	Victorian Biodiversity Atlas	892432.00	-37.9761	145.4027
Cryptostylis leptochila	Victorian Biodiversity Atlas	892603.00	-37.9777	145.4288
Cryptostylis leptochila	Victorian Biodiversity Atlas	357353.00	-37.978	145.494
Cryptostylis leptochila	Victorian Biodiversity Atlas	357404.00	-37.9827	145.4916
Cryptostylis leptochila	Victorian Biodiversity Atlas	383130.00	-37.9844	145.5097
Cryptostylis leptochila	Victorian Biodiversity Atlas	391124.00	-38.0063	145.7175
Cryptostylis leptochila	Victorian Biodiversity Atlas	888303.00	-38.0166	145.4177
Cryptostylis leptochila	Victorian Biodiversity Atlas	1059467.00	-38.0288	145.6397
Cryptostylis leptochila	Victorian Biodiversity Atlas	1058076.00	-38.0327	145.4391
Cryptostylis leptochila	Victorian Biodiversity Atlas	418234.00	-38.04	146.25
Cryptostylis leptochila	Victorian Biodiversity Atlas	418190.00	-38.0538	146.2402
Cryptostylis leptochila	Victorian Biodiversity Atlas	1089806.00	-38.0625	146.0919
Cryptostylis leptochila	Victorian Biodiversity Atlas	1089449.00	-38.0663	146.3305
Cryptostylis leptochila	Victorian Biodiversity Atlas	1227006.00	-38.0816	146.4461
Cryptostylis leptochila	Victorian Biodiversity Atlas	1227058.00	-38.0819	146.4427
Cryptostylis leptochila	Victorian Biodiversity Atlas	1226916.00	-38.083	146.436
Cryptostylis leptochila	Victorian Biodiversity Atlas	1226625.00	-38.0861	146.4458
Cryptostylis leptochila	Victorian Biodiversity Atlas	1089512.00	-38.1016	146.3477
Cryptostylis leptochila	Victorian Biodiversity Atlas	1053648.00	-38.1447	146.3116
Cryptostylis leptochila	Victorian Biodiversity Atlas	352989.00	-38.1697	145.1294
Cryptostylis leptochila	Victorian Biodiversity Atlas	352503.00	-38.173	145.133
Cryptostylis leptochila	Victorian Biodiversity Atlas	897172.00	-38.173	145.133
Cryptostylis leptochila	Victorian Biodiversity Atlas	352611.00	-38.1741	145.1425
Cryptostylis leptochila	Victorian Biodiversity Atlas	352434.00	-38.1777	145.1302
Cryptostylis leptochila	Victorian Biodiversity Atlas	897104.00	-38.1777	145.1302
Cryptostylis leptochila	Victorian Biodiversity Atlas	450663.00	-38.2177	146.3013
Cryptostylis leptochila	Victorian Biodiversity Atlas	1112954.00	-38.3333	146.6452
Cryptostylis leptochila	Victorian Biodiversity Atlas	1112995.00	-38.3361	146.6472
Cryptostylis leptochila	Victorian Biodiversity Atlas	1112589.00	-38.3363	146.6494
Cryptostylis leptochila	Victorian Biodiversity Atlas	877415.00	-38.3677	145.4197
Cryptostylis leptochila	Victorian Biodiversity Atlas	803803.00	-38.4072	144.9511
Cryptostylis leptochila	Victorian Biodiversity Atlas	451769.00	-38.415	146.246
Cryptostylis leptochila	Victorian Biodiversity Atlas	451820.00	-38.42	146.25
Cryptostylis leptochila	Victorian Biodiversity Atlas	451842.00	-38.4177	146.2486
Cryptostylis leptochila	Victorian Biodiversity Atlas	803862.00	-38.4322	144.9302
Cryptostylis leptochila	Victorian Biodiversity Atlas	803960.00	-38.4388	144.9494
Cryptostylis leptochila	Victorian Biodiversity Atlas	335310.00	-38.4413	145.5694
Cryptostylis leptochila	Victorian Biodiversity Atlas	1167405.00	-38.9119	146.3647
Cryptostylis leptochila	Victorian Biodiversity Atlas	1076665.00	-38.9208	146.3419
Cryptostylis leptochila	Victorian Biodiversity Atlas	1076637.00	-38.9219	146.3438
Cryptostylis leptochila	Victorian Biodiversity Atlas	1167365.00	-39.0294	146.3472
Cryptostylis leptochila	Victorian Biodiversity Atlas	1167280.00	-39.0738	146.4186
Cryptostylis leptochila	ALA species sightings and OzAtlas	s.n.	-33.626251220703125	150.31068420410156
Cryptostylis leptochila	OEH Atlas of NSW Wildlife	SJJSI0228161	-34.396758224	150.752001234
Cryptostylis leptochila	Tasmanian Natural Values Atlas	299771	-40.36513938423258	148.12705857503542
Cryptostylis leptochila	ALA species sightings and OzAtlas	s.n.	-34.6408805847168	150.22715759277344
Cryptostylis leptochila	iNaturalist Australia	37798284	-37.9391840099	145.3450086381
Cryptostylis leptochila	iNaturalist Australia	37798286	-37.9400747741	145.3491786797
Cryptostylis leptochila	ALA species sightings and OzAtlas	s.n.	-37.9394387	145.3481289
Cryptostylis leptochila	MEL AVH data	CANB 770413.1	-40.0804952082	148.0198863839
Cryptostylis leptochila	ALA species sightings and OzAtlas	510d9cb43dff95cd9ba73e95	-37.646339416503906	149.5459442138672
Cryptostylis leptochila	ALA species sightings and OzAtlas	s.n.	-37.84278361	145.33781611
Cryptostylis leptochila	HO AVH data	HO329569	-40.076171	148.05536
Cryptostylis leptochila	MEL AVH data	CANB 906166.1	-34.5236	150.5903
Cryptostylis leptochila	ALA species sightings and OzAtlas	s.n.	-37.88116583	145.4811
Cryptostylis leptochila	PlantBank Records	20061205	-29.3119	151.6925
Cryptostylis leptochila	MEL AVH data	CANB 664907.1	-34.835	150.4833
Cryptostylis leptochila	MEL AVH data	NSW 618482	-35.7513888991	150.2044444
Cryptostylis leptochila	MEL AVH data	CANB 599181.1	-32.6767	150.2756
Cryptostylis leptochila	OEH Atlas of NSW Wildlife	NSW212974	-30.31508633	151.43860841
Cryptostylis leptochila	MEL AVH data	NSW 212974	-30.3166667	151.4375
Cryptostylis leptochila	MEL AVH data	NSW 765385	-33.5857999991	150.3739
Cryptostylis leptochila	OEH Atlas of NSW Wildlife	SPXC15020501	-35.080586443	150.652758029
Cryptostylis leptochila	OEH Atlas of NSW Wildlife	NSW618482	-35.749821671	150.205637527
Cryptostylis leptochila	Victorian Biodiversity Atlas	6298578.00	-37.5	147.9
Cryptostylis leptochila	Victorian Biodiversity Atlas	6293656.00	-37.7	147.1
Cryptostylis leptochila	Victorian Biodiversity Atlas	1833376.00	-37.8463	145.4338
Cryptostylis leptochila	iNaturalist Australia	19065615	-37.9397382397	145.3493803635
Cryptostylis leptochila	iNaturalist Australia	46909498	-37.939691	145.346114
Cryptostylis leptochila	iNaturalist Australia	27426923	-34.4458741182	150.4681062698
Cryptostylis leptochila	iNaturalist Australia	19897535	-35.7814510109	150.1453154907
Cryptostylis leptochila	ALA species sightings and OzAtlas	s.n.	-37.939625	145.35005278
Cryptostylis leptochila	ALA species sightings and OzAtlas	s.n.	-37.93989925	145.34985065
Cryptostylis leptochila	ALA species sightings and OzAtlas	s.n.	-37.84212251	145.33719063
Cryptostylis leptochila	ALA species sightings and OzAtlas	s.n.	-37.8427	145.3377
Cryptostylis leptochila	OEH Atlas of NSW Wildlife	SPJGI3058807	-29.238964962	151.717756108
Cryptostylis leptochila	OEH Atlas of NSW Wildlife	SPJGI3053590	-29.32035666	151.70942798
Cryptostylis leptochila	OEH Atlas of NSW Wildlife	SPJGI2921622	-30.038002108	151.894392946
Cryptostylis leptochila	OEH Atlas of NSW Wildlife	SPJGI2747988	-30.415022263	152.253516336
Cryptostylis leptochila	OEH Atlas of NSW Wildlife	SPJGI2919686	-30.444780952	152.250165219
Cryptostylis leptochila	OEH Atlas of NSW Wildlife	SPJGI2956963	-30.794958105	151.028373061
Cryptostylis leptochila	OEH Atlas of NSW Wildlife	SPJGI2924335	-30.851254	152.171722
Cryptostylis leptochila	OEH Atlas of NSW Wildlife	SPJGI2925776	-31.105776277	152.342015744
Cryptostylis leptochila	OEH Atlas of NSW Wildlife	SPJGI2925609	-31.13713916	152.30088984
Cryptostylis leptochila	OEH Atlas of NSW Wildlife	SPJGI2925498	-31.281097856	152.158532081
Cryptostylis leptochila	OEH Atlas of NSW Wildlife	SPJGI2733446	-31.700503388	151.584438512
Cryptostylis leptochila	MEL AVH data	NSW 905916	-32.0521999992	151.5978
Cryptostylis leptochila	MEL AVH data	NSW 905907	-32.4249999991	152.0711
Cryptostylis leptochila	OEH Atlas of NSW Wildlife	SPJGI3308564	-33.07857301	151.217824343
Cryptostylis leptochila	OEH Atlas of NSW Wildlife	SPJGI3328772	-33.11502711	151.633232124
Cryptostylis leptochila	OEH Atlas of NSW Wildlife	SPJGI3305670	-33.138739184	151.218752582
Cryptostylis leptochila	OEH Atlas of NSW Wildlife	SPJGI0108379	-33.601149381	150.331166716
Cryptostylis leptochila	OEH Atlas of NSW Wildlife	SPJGI3448190	-33.626442813	150.291333139
Cryptostylis leptochila	OEH Atlas of NSW Wildlife	SPJGI3443128	-33.650191918	150.370296472
Cryptostylis leptochila	OEH Atlas of NSW Wildlife	SPJGI3442880	-33.651208386	150.371882581
Cryptostylis leptochila	OEH Atlas of NSW Wildlife	SPXEI0134931	-33.683964061	150.595492632
Cryptostylis leptochila	OEH Atlas of NSW Wildlife	SIXRI0637662	-33.687335181	150.576524076
Cryptostylis leptochila	OEH Atlas of NSW Wildlife	SPJGI3448780	-33.704585004	150.324218283
Cryptostylis leptochila	OEH Atlas of NSW Wildlife	SPJGI3440667	-33.76548758	150.4049366
Cryptostylis leptochila	OEH Atlas of NSW Wildlife	SPJGI3442133	-33.77545911	150.440316718
Cryptostylis leptochila	OEH Atlas of NSW Wildlife	SPJGI3393801	-34.133253067	150.480072223
Cryptostylis leptochila	OEH Atlas of NSW Wildlife	SRXLI0016703	-34.423710707	150.423389131
Cryptostylis leptochila	OEH Atlas of NSW Wildlife	SPJGI3356527	-34.470180042	150.695538848
Cryptostylis leptochila	OEH Atlas of NSW Wildlife	SPJGI2562870	-34.586526872	150.444951354
Cryptostylis leptochila	OEH Atlas of NSW Wildlife	SDMPI0089326	-34.643979561	150.476093349
Cryptostylis leptochila	OEH Atlas of NSW Wildlife	SDMPI0089308	-34.648363182	150.482612014
Cryptostylis leptochila	OEH Atlas of NSW Wildlife	SDMP0001200N	-34.665965165	150.303420182
Cryptostylis leptochila	OEH Atlas of NSW Wildlife	SSYK0104101Y	-34.665965165	150.303420182
Cryptostylis leptochila	OEH Atlas of NSW Wildlife	SYXM0111120P	-34.673099001	150.299915463
Cryptostylis leptochila	OEH Atlas of NSW Wildlife	SIXRI0929920	-34.67501	150.29738
Cryptostylis leptochila	OEH Atlas of NSW Wildlife	SYXM0111120N	-34.675777178	150.298737324
Cryptostylis leptochila	OEH Atlas of NSW Wildlife	SPJGI2459704	-34.93628459	150.38105461
Cryptostylis leptochila	OEH Atlas of NSW Wildlife	SPJGI2459888	-34.945719444	150.379659639
Cryptostylis leptochila	OEH Atlas of NSW Wildlife	SPJGI2459852	-34.956979493	150.379301012
Cryptostylis leptochila	OEH Atlas of NSW Wildlife	SPJGI2636685	-35.426814594	149.601639046
Cryptostylis leptochila	OEH Atlas of NSW Wildlife	SIXRI0063691	-35.581765158	150.251189989
Cryptostylis leptochila	OEH Atlas of NSW Wildlife	SIXRI0063689	-35.598432	150.234524
Cryptostylis leptochila	OEH Atlas of NSW Wildlife	SIXRI0063690	-35.673432204	150.240080124
Cryptostylis leptochila	OEH Atlas of NSW Wildlife	SPJGI2386018	-35.674089622	150.230782382
Cryptostylis leptochila	OEH Atlas of NSW Wildlife	SPJGI2447879	-35.675945386	150.243299829
Cryptostylis leptochila	OEH Atlas of NSW Wildlife	SIXRI0063688	-35.78176673	150.151194487
Cryptostylis leptochila	OEH Atlas of NSW Wildlife	SIXRI0063692	-35.78176673	150.151194487
Cryptostylis leptochila	OEH Atlas of NSW Wildlife	SIXRI0063693	-35.831767947	150.056752658
Cryptostylis leptochila	OEH Atlas of NSW Wildlife	SIXRI0052106	-35.922090473	150.135313005
Cryptostylis leptochila	OEH Atlas of NSW Wildlife	SPJGI2442132	-35.93300017	149.79012749
Cryptostylis leptochila	OEH Atlas of NSW Wildlife	SPJGI2470463	-36.135396795	149.956377252
Cryptostylis leptochila	OEH Atlas of NSW Wildlife	SPJGI3757134	-36.954321907	149.767903227
Cryptostylis leptochila	OEH Atlas of NSW Wildlife	SF-691419	-36.954325747	149.767925825
Cryptostylis leptochila	OEH Atlas of NSW Wildlife	DBNUL75-1-7	-36.954325748	149.767925631
Cryptostylis leptochila	OEH Atlas of NSW Wildlife	SPJGI3756856	-37.002358005	149.786947812
Cryptostylis leptochila	OEH Atlas of NSW Wildlife	DBNUL66-1-12	-37.002361816	149.786970453
Cryptostylis leptochila	OEH Atlas of NSW Wildlife	SF-690102	-37.002361816	149.786970655
Cryptostylis leptochila	OEH Atlas of NSW Wildlife	SPJGI3756911	-37.014247685	149.767941513
Cryptostylis leptochila	OEH Atlas of NSW Wildlife	DBNUL67-1-7	-37.014251595	149.767964266
Cryptostylis leptochila	OEH Atlas of NSW Wildlife	SF-664000	-37.014251595	149.767964462
Cryptostylis leptochila	OEH Atlas of NSW Wildlife	SF-688245	-37.03173677	149.86792608
Cryptostylis leptochila	OEH Atlas of NSW Wildlife	SPJGI3745355	-37.294476431	149.493490012
Cryptostylis leptochila	Victorian Biodiversity Atlas	7074088.00	-37.5219	147.9829
Cryptostylis leptochila	Victorian Biodiversity Atlas	7085148.00	-37.7508	147.1908
Cryptostylis leptochila	iNaturalist Australia	38744779	-37.9389532148	145.3492879695
Cryptostylis leptochila	iNaturalist Australia	38744858	-37.9392578272	145.3496742076
Cryptostylis leptochila	iNaturalist Australia	39216290	-37.9410555331	145.3447240614
Cryptostylis leptochila	iNaturalist Australia	39215960	-37.9414070801	145.3452417277
Cryptostylis leptochila	iNaturalist Australia	37057827	-37.9416156601	145.3445714189
Cryptostylis leptochila	iNaturalist Australia	38105692	-38.1176368326	146.4510834368
Cryptostylis leptochila	Tasmanian Natural Values Atlas	559760	-40.04526594690414	148.05753350261534
Cryptostylis leptochila	Tasmanian Natural Values Atlas	567407	-40.046145344263095	148.05989162774944
Cryptostylis leptochila	Tasmanian Natural Values Atlas	567441	-40.04615606118166	148.05871952594094
Cryptostylis leptochila	Tasmanian Natural Values Atlas	230640	-40.075915120386796	148.05566193935692
Cryptostylis leptochila	Tasmanian Natural Values Atlas	559702	-40.08167656209688	148.01587305514872
Cryptostylis leptochila	Tasmanian Natural Values Atlas	554851	-40.09443953856594	148.0981795584254
Cryptostylis leptochila	Tasmanian Natural Values Atlas	342892	-40.231400559088186	148.187372235029
Cryptostylis leptochila	Tasmanian Natural Values Atlas	954940	-40.382126915437546	148.15388354731292
Cryptostylis leptochila	iNaturalist Australia	35342222	-37.5398857782	149.7095604313
Cryptostylis leptochila	iNaturalist Australia	36819366	-39.0239542413	146.4093124937
Cryptostylis leptochila	iNaturalist Australia	32202758	-37.9403394977	145.3460835873
Cryptostylis leptochila	Victorian Biodiversity Atlas	6532124.00	-37.8556	145.4137
Cryptostylis leptochila	Victorian Biodiversity Atlas	1718923.00	-37.9305	145.3602
Cryptostylis leptochila	Victorian Biodiversity Atlas	1834105.00	-37.9386	145.3486
Cryptostylis leptochila	Victorian Biodiversity Atlas	1834079.00	-37.9397	145.3475
Cryptostylis leptochila	Victorian Biodiversity Atlas	1834069.00	-37.9402	145.3447
Cryptostylis leptochila	Victorian Biodiversity Atlas	1834068.00	-37.9405	145.3444
Cryptostylis leptochila	Victorian Biodiversity Atlas	1834038.00	-37.944	145.345
Cryptostylis leptochila	Victorian Biodiversity Atlas	7214503.00	-37.5719	145.3288
Cryptostylis leptochila	Victorian Biodiversity Atlas	7214817.00	-37.5719	145.3288
Cryptostylis leptochila	Victorian Biodiversity Atlas	7215495.00	-37.5719	145.3288
Cryptostylis leptochila	iNaturalist Australia	38450463	-37.8744529644	145.4361521387
Cryptostylis leptochila	iNaturalist Australia	40283739	-37.9401643	145.3478444
Cryptostylis leptochila	iNaturalist Australia	40945512	-29.301838951	151.7012552152
Cryptostylis leptochila	iNaturalist Australia	39199732	-29.3213958	151.741984
Cryptostylis leptochila	OEH Atlas of NSW Wildlife	SJJSI0284421	-33.730436223	150.296868407
Cryptostylis leptochila	ERBG AVH data	ERBG-2054	-35.58177133	150.251206
Cryptostylis leptochila	ERBG AVH data	ERBG-2052	-35.598438	150.23453930000002
Cryptostylis leptochila	ERBG AVH data	ERBG-2053	-35.673438	150.2400949
Cryptostylis leptochila	ERBG AVH data	ERBG-2051	-35.78177133	150.151206
Cryptostylis leptochila	ERBG AVH data	ERBG-2055	-35.78177133	150.151206
Cryptostylis leptochila	ERBG AVH data	ERBG-5141	-35.83177133	150.0567616
Cryptostylis leptochila	iNaturalist Australia	7418724	-37.8430399435	145.337651968
Cryptostylis leptochila	MEL AVH data	CANB 716628.1	-30.4819	152.2903
Cryptostylis leptochila	OEH Atlas of NSW Wildlife	SJJSI0864816	-33.485855945	150.256434123
Cryptostylis leptochila	MEL AVH data	CANB 906160.1	-34.6753	150.2922
Cryptostylis leptochila	OEH Atlas of NSW Wildlife	SDMPI0454271	-33.617285586	151.054255078
Cryptostylis leptochila	iNaturalist Australia	42142225	-29.299252099	151.6401784353
Cryptostylis leptochila	iNaturalist Australia	42142226	-29.299252099	151.6401784353
Cryptostylis leptochila	ALA species sightings and OzAtlas	s.n.	-37.9394387	145.3481289
Cryptostylis leptochila	ALA species sightings and OzAtlas	s.n.	-37.9394387	145.3481289
Cryptostylis leptochila	ALA species sightings and OzAtlas	s.n.	-37.9394387	145.3481289
Cryptostylis leptochila	ALA species sightings and OzAtlas	s.n.	-37.9394387	145.3481289
Cryptostylis leptochila	ALA species sightings and OzAtlas	s.n.	-37.9394387	145.3481289
Cryptostylis leptochila	ALA species sightings and OzAtlas	s.n.	-37.9394387	145.3481289
Cryptostylis leptochila	ALA species sightings and OzAtlas	s.n.	-37.9394387	145.3481289
Cryptostylis leptochila	ALA species sightings and OzAtlas	s.n.	-37.9394387	145.3481289
Cryptostylis leptochila	ALA species sightings and OzAtlas	s.n.	-37.9394387	145.3481289
Cryptostylis leptochila	ALA species sightings and OzAtlas	s.n.	-37.9394387	145.3481289
Cryptostylis leptochila	ALA species sightings and OzAtlas	50bdbe723dff6ee0f97d8816	-37.94102478027344	145.3474884033203
Cryptostylis leptochila	ALA species sightings and OzAtlas	s.n.	-37.94094846	145.34637451
Cryptostylis leptochila	ALA species sightings and OzAtlas	s.n.	-37.9415	145.348
Cryptostylis leptochila	ALA species sightings and OzAtlas	s.n.	-37.94216686	145.34603119
Cryptostylis leptochila	ALA species sightings and OzAtlas	s.n.	-37.94216686	145.34654617
Cryptostylis leptochila	ALA species sightings and OzAtlas	s.n.	-37.84276642	145.33744812
Cryptostylis leptochila	ALA species sightings and OzAtlas	s.n.	-37.844	145.338
Cryptostylis leptochila	ALA species sightings and OzAtlas	s.n.	-37.84320699	145.33792019
Cryptostylis leptochila	ALA species sightings and OzAtlas	s.n.	-37.84280031	145.33676147
Cryptostylis leptochila	OEH Atlas of NSW Wildlife	SDMPI0447164	-33.61360822	151.055628304
Cryptostylis leptochila	NSW South Coast & ACT plants	s.n.	-35.755	150.163
Cryptostylis leptochila	Victorian Biodiversity Atlas	2366183.00	-37.06	145.41
Cryptostylis leptochila	Victorian Biodiversity Atlas	2630103.00	-37.3483	148.1847
Cryptostylis leptochila	Victorian Biodiversity Atlas	2672813.00	-37.3708	148.2183
Cryptostylis leptochila	Victorian Biodiversity Atlas	2583582.00	-37.3816	148.2013
Cryptostylis leptochila	Victorian Biodiversity Atlas	2567183.00	-37.3836	145.1347
Cryptostylis leptochila	Victorian Biodiversity Atlas	2609165.00	-37.4038	149.4011
Cryptostylis leptochila	Victorian Biodiversity Atlas	6305608.00	-37.4372	149.5927
Cryptostylis leptochila	Victorian Biodiversity Atlas	2611143.00	-37.4483	149.4844
Cryptostylis leptochila	Victorian Biodiversity Atlas	2610459.00	-37.4566	149.2677
Cryptostylis leptochila	Victorian Biodiversity Atlas	2446775.00	-37.4586	145.2075
Cryptostylis leptochila	Victorian Biodiversity Atlas	6306121.00	-37.465	149.551
Cryptostylis leptochila	Victorian Biodiversity Atlas	2610677.00	-37.515	149.268
Cryptostylis leptochila	Victorian Biodiversity Atlas	2604758.00	-37.515	149.618
Cryptostylis leptochila	Victorian Biodiversity Atlas	2605231.00	-37.52	149.69
Cryptostylis leptochila	Victorian Biodiversity Atlas	2583278.00	-37.5483	147.9513
Cryptostylis leptochila	Victorian Biodiversity Atlas	2607998.00	-37.5733	149.4622
Cryptostylis leptochila	Victorian Biodiversity Atlas	2604508.00	-37.5983	149.6677
Cryptostylis leptochila	Victorian Biodiversity Atlas	2704942.00	-37.6005	145.5172
Cryptostylis leptochila	Victorian Biodiversity Atlas	2700807.00	-37.615	145.511
Cryptostylis leptochila	Victorian Biodiversity Atlas	2599359.00	-37.6816	148.7513
Cryptostylis leptochila	Victorian Biodiversity Atlas	2698498.00	-37.6869	149.0141
Cryptostylis leptochila	Victorian Biodiversity Atlas	2602578.00	-37.6983	149.3677
Cryptostylis leptochila	Victorian Biodiversity Atlas	2589835.00	-37.7016	148.2208
Cryptostylis leptochila	Victorian Biodiversity Atlas	2602364.00	-37.7066	149.0527
Cryptostylis leptochila	Victorian Biodiversity Atlas	2603352.00	-37.7066	149.5344
Cryptostylis leptochila	Victorian Biodiversity Atlas	2597191.00	-37.715	148.593
Cryptostylis leptochila	Victorian Biodiversity Atlas	2449754.00	-37.7252	145.2425
Cryptostylis leptochila	Victorian Biodiversity Atlas	2564226.00	-37.7336	145.2486
Cryptostylis leptochila	Victorian Biodiversity Atlas	2601941.00	-37.74	149.24
Cryptostylis leptochila	Victorian Biodiversity Atlas	2602891.00	-37.74	149.43
Cryptostylis leptochila	Victorian Biodiversity Atlas	2752434.00	-37.7513	147.9738
Cryptostylis leptochila	Victorian Biodiversity Atlas	2777645.00	-37.7533	148.6688
Cryptostylis leptochila	Victorian Biodiversity Atlas	2651794.00	-37.7716	148.7016
Cryptostylis leptochila	Victorian Biodiversity Atlas	2359057.00	-37.7741	145.3791
Cryptostylis leptochila	Victorian Biodiversity Atlas	2385024.00	-37.848	145.418
Cryptostylis leptochila	Victorian Biodiversity Atlas	2385203.00	-37.848	145.418
Cryptostylis leptochila	Victorian Biodiversity Atlas	6309237.00	-37.89	145.43
Cryptostylis leptochila	Victorian Biodiversity Atlas	2704490.00	-37.9222	145.3711
Cryptostylis leptochila	Victorian Biodiversity Atlas	2356826.00	-37.93	145.38
Cryptostylis leptochila	iNaturalist Australia	37315335	-37.9401643	145.3478444
Cryptostylis leptochila	iNaturalist Australia	7927382	-37.9415833	145.348916
Cryptostylis leptochila	iNaturalist Australia	7331486	-37.9421183547	145.3470611572
Cryptostylis leptochila	iNaturalist Australia	7405564	-37.9424376193	145.3446578979
Cryptostylis leptochila	iNaturalist Australia	7529439	-37.9424376193	145.3446578979
Cryptostylis leptochila	iNaturalist Australia	7725101	-37.9424376193	145.3446578979
Cryptostylis leptochila	Victorian Biodiversity Atlas	2422057.00	-37.945	145.343
Cryptostylis leptochila	Victorian Biodiversity Atlas	2505511.00	-37.9455	145.4197
Cryptostylis leptochila	Victorian Biodiversity Atlas	2505474.00	-37.9502	145.4363
Cryptostylis leptochila	Victorian Biodiversity Atlas	2505425.00	-37.953	145.424
Cryptostylis leptochila	iNaturalist Australia	7724531	-37.9631063889	145.3907113889
Cryptostylis leptochila	Victorian Biodiversity Atlas	2509709.00	-37.9719	145.3902
Cryptostylis leptochila	Victorian Biodiversity Atlas	2509835.00	-37.9727	145.4325
Cryptostylis leptochila	Victorian Biodiversity Atlas	2509648.00	-37.975	145.409
Cryptostylis leptochila	Victorian Biodiversity Atlas	2367667.00	-37.9783	145.4916
Cryptostylis leptochila	Victorian Biodiversity Atlas	2356427.00	-37.9791	145.4825
Cryptostylis leptochila	Victorian Biodiversity Atlas	2362426.00	-37.982	145.818
Cryptostylis leptochila	Victorian Biodiversity Atlas	2647911.00	-37.9863	145.4597
Cryptostylis leptochila	Victorian Biodiversity Atlas	2651373.00	-38.0141	145.6738
Cryptostylis leptochila	Victorian Biodiversity Atlas	2773643.00	-38.0147	145.6913
Cryptostylis leptochila	Victorian Biodiversity Atlas	2650466.00	-38.0152	145.6402
Cryptostylis leptochila	Victorian Biodiversity Atlas	2650399.00	-38.0152	145.6497
Cryptostylis leptochila	Victorian Biodiversity Atlas	2547669.00	-38.0152	146.6072
Cryptostylis leptochila	Victorian Biodiversity Atlas	2649622.00	-38.0155	145.6469
Cryptostylis leptochila	Victorian Biodiversity Atlas	2650641.00	-38.0163	145.4341
Cryptostylis leptochila	Victorian Biodiversity Atlas	2378457.00	-38.0208	145.4444
Cryptostylis leptochila	Victorian Biodiversity Atlas	2650046.00	-38.0213	145.6452
Cryptostylis leptochila	Victorian Biodiversity Atlas	2652889.00	-38.02	145.41
Cryptostylis leptochila	Victorian Biodiversity Atlas	2526523.00	-38.0511	145.6833
Cryptostylis leptochila	Victorian Biodiversity Atlas	2547519.00	-38.0713	146.5336
Cryptostylis leptochila	Victorian Biodiversity Atlas	2659240.00	-38.1233	146.2847
Cryptostylis leptochila	Victorian Biodiversity Atlas	2659493.00	-38.165	146.36
Cryptostylis leptochila	Victorian Biodiversity Atlas	2659620.00	-38.165	146.36
Cryptostylis leptochila	Victorian Biodiversity Atlas	2456238.00	-38.166	145.175
Cryptostylis leptochila	Victorian Biodiversity Atlas	2660773.00	-38.17	146.343
Cryptostylis leptochila	Victorian Biodiversity Atlas	2673826.00	-38.182	146.318
Cryptostylis leptochila	Victorian Biodiversity Atlas	2660587.00	-38.1927	146.2625
Cryptostylis leptochila	Victorian Biodiversity Atlas	2660510.00	-38.2316	146.3013
Cryptostylis leptochila	Victorian Biodiversity Atlas	2759636.00	-38.3347	146.6466
Cryptostylis leptochila	Victorian Biodiversity Atlas	2539449.00	-38.3652	146.1958
Cryptostylis leptochila	Victorian Biodiversity Atlas	2540762.00	-38.368	146.168
Cryptostylis leptochila	Victorian Biodiversity Atlas	2662510.00	-38.382	146.218
Cryptostylis leptochila	Victorian Biodiversity Atlas	2717956.00	-38.4	146.178
Cryptostylis leptochila	Victorian Biodiversity Atlas	2539566.00	-38.4194	146.2513
Cryptostylis leptochila	Victorian Biodiversity Atlas	2546172.00	-38.62	146.36
Cryptostylis leptochila	Victorian Biodiversity Atlas	6312934.00	-39.0569	146.3888
Cryptostylis leptochila	Victorian Biodiversity Atlas	2756702.00	-39.0825	146.4233
Cryptostylis leptochila	Victorian Biodiversity Atlas	2756776.00	-39.098	146.429
Cryptostylis leptochila	Victorian Biodiversity Atlas	2756902.00	-39.098	146.429
Cryptostylis leptochila	Victorian Biodiversity Atlas	2757214.00	-39.1163	146.4219
Cryptostylis leptochila	Victorian Biodiversity Atlas	2759814.00	-39.123	146.407
Cryptostylis leptochila	NSW South Coast & ACT plants	s.n.	-35.75512	150.16315
Cryptostylis leptochila	NSW South Coast & ACT plants	s.n.	-35.75512	150.16315
Cryptostylis leptochila	NSW South Coast & ACT plants	s.n.	-35.75512	150.16315
Cryptostylis leptochila	iNaturalist Australia	38952521	-37.9318740075	145.4749462008
Cryptostylis leptochila	HO AVH data	HO526243	-40.35	148.116667
Cryptostylis leptochila	MEL AVH data	CANB 678392.1	-40.0667	148.05
Cryptostylis leptochila	MEL AVH data	CBG 9914687.1	-37.9333	145.3333
Cryptostylis leptochila	MEL AVH data	MEL 2302576A	-40.0342	148.0217
Cryptostylis leptochila	OEH Atlas of NSW Wildlife	SPJGI2791328	-30.023613834	152.488251265
Cryptostylis leptochila	MEL AVH data	CANB 678631.1	-30.4667	152.2833
Cryptostylis leptochila	MEL AVH data	CBG 8806178.1	-33.5	150.3833
Cryptostylis leptochila	OEH Atlas of NSW Wildlife	SJJSI0206213	-33.511173	151.290482
Cryptostylis leptochila	OEH Atlas of NSW Wildlife	SDMPI0149839	-34.302523797	150.931535268
Cryptostylis leptochila	OEH Atlas of NSW Wildlife	SJJSI0172129	-34.44536756	150.44111393
Cryptostylis leptochila	OEH Atlas of NSW Wildlife	SJJSI0172130	-34.44536756	150.44111393
Cryptostylis leptochila	OEH Atlas of NSW Wildlife	SVGI99070647	-34.44811587	150.443206488
Cryptostylis leptochila	MEL AVH data	CBG 8909639.1	-34.6333	150.5833
Cryptostylis leptochila	ALA species sightings and OzAtlas	s.n.	-34.641998291015625	150.22500610351562
Cryptostylis leptochila	MEL AVH data	CBG 8806164.1	-34.6833	150.5333
Cryptostylis leptochila	OEH Atlas of NSW Wildlife	SDMPI0149591	-34.693997898	150.160981802
Cryptostylis leptochila	OEH Atlas of NSW Wildlife	SDMPI0149720	-34.694742315	150.159275672
Cryptostylis leptochila	OEH Atlas of NSW Wildlife	SDMPI0462227	-35.777535186	150.208514624
Cryptostylis leptochila	Conservation Atlas Surveys	scler5.dat-N105-3-2373-3	-36.089129	150.111465
Cryptostylis leptochila	MEL AVH data	CBG 8104750.1	-37.9333	145.3333
Cryptostylis leptochila	MEL AVH data	MEL 1578708A	-38.9225	146.3406
Lissopimpla excelsa	iNaturalist	GBIF 2451748611	-35.276295	149.109477
Lissopimpla excelsa	iNaturalist	GBIF 2465115297	-38.212125	144.32305
Lissopimpla excelsa	iNaturalist	GBIF 2620096086	-27.548647	153.025345
Lissopimpla excelsa	iNaturalist	GBIF 2465203750	-31.931909	152.413896
Lissopimpla excelsa	iNaturalist	GBIF 1677347158	-31.941696	152.400909
Lissopimpla excelsa	iNaturalist	GBIF 2626274558	-33.421894	148.368001
Lissopimpla excelsa	iNaturalist	GBIF 2573893626	-37.914055	145.417111
Lissopimpla excelsa	iNaturalist	GBIF 2540822612	-38.165409	144.330326
Lissopimpla excelsa	iNaturalist	GBIF 2273230548	-38.354405	146.388883
Lissopimpla excelsa	iNaturalist	GBIF 2597738081	-26.578052	148.786945
Lissopimpla excelsa	iNaturalist	GBIF 2465081318	-33.864574	151.216233
Lissopimpla excelsa	iNaturalist	GBIF 2234776568	-36.765278	174.491928
Lissopimpla excelsa	iNaturalist	GBIF 2579218509	-36.7653	174.492263
Lissopimpla excelsa	iNaturalist	GBIF 1038307496	-37.012843	174.907912
Lissopimpla excelsa	iNaturalist	GBIF 2331959294	-37.182194	175.319503
Lissopimpla excelsa	iNaturalist	GBIF 2597955758	-35.208136	173.964478
Lissopimpla excelsa	iNaturalist	GBIF 2573918387	-38.142872	145.271028
Lissopimpla excelsa	iNaturalist	GBIF 1269565678	-31.931936	152.413964
Lissopimpla excelsa	iNaturalist	GBIF 2447929371	-31.941779	152.400946
Lissopimpla excelsa	iNaturalist	GBIF 2540877903	-38.409195	144.955518
Lissopimpla excelsa	iNaturalist	GBIF 2611406821	-27.70071	153.177534
Lissopimpla excelsa	observation	GBIF 1415584768	-19.2828	146.801
Lissopimpla excelsa	observation	GBIF 1415584745	-19.2828	146.801
Lissopimpla excelsa	observation	GBIF 1415584589	-19.2828	146.801
Lissopimpla excelsa	observation	GBIF 1413896498	-19.2828	146.801
Lissopimpla excelsa	iNaturalist	GBIF 2620206471	-27.548728	153.025192
Lissopimpla excelsa	iNaturalist	GBIF 2550074859	-34.306112	150.905129
Lissopimpla excelsa	iNaturalist	GBIF 1831085197	-36.634743	174.7356
Lissopimpla excelsa	iNaturalist	GBIF 1836643354	-36.6488	174.489211
Lissopimpla excelsa	iNaturalist	GBIF 1291095826	-37.89138	175.430628
Lissopimpla excelsa	NSW Office of Environment and Heritage	GBIF 1935548092	-33.686659	151.213302
Lissopimpla excelsa	NSW Office of Environment and Heritage	GBIF 1935409680	-33.727304	151.178877
Lissopimpla excelsa	NSW Office of Environment and Heritage	GBIF 1935565164	-33.77079	151.11915
Lissopimpla excelsa	NSW Office of Environment and Heritage	GBIF 1935408933	-33.885136	151.134739
Lissopimpla excelsa	NSW Office of Environment and Heritage	GBIF 1935570608	-33.894439	151.063524
Lissopimpla excelsa	NSW Office of Environment and Heritage	GBIF 1935546062	-33.90188	151.15299
Lissopimpla excelsa	observation	GBIF 1632964603	-38.131961	144.343261
Lissopimpla excelsa	iNaturalist	GBIF 2573889062	-36.095342	140.139871
Lissopimpla excelsa	iNaturalist	GBIF 2574100874	-37.699493	145.113979
Lissopimpla excelsa	iNaturalist	GBIF 2573861480	-37.914132	145.418686
Lissopimpla excelsa	iNaturalist	GBIF 2609279620	-26.611493	153.025957
Lissopimpla excelsa	iNaturalist	GBIF 2603314609	-27.54872	153.025086
Lissopimpla excelsa	iNaturalist	GBIF 2596435928	-27.353665	152.961537
Lissopimpla excelsa	iNaturalist	GBIF 2563575229	-35.089815	138.683328
Lissopimpla excelsa	iNaturalist	GBIF 1836601057	-36.854404	146.860366
Lissopimpla excelsa	iNaturalist	GBIF 2597719106	-27.591554	153.273189
Lissopimpla excelsa	iNaturalist	GBIF 2429410165	-36.048557	146.990831
Lissopimpla excelsa	iNaturalist	GBIF 2596399655	-26.660638	152.965579
Lissopimpla excelsa	iNaturalist	GBIF 2597947130	-36.898434	174.790926
Lissopimpla excelsa	iNaturalist	GBIF 2596065257	-37.963201	145.305426
Lissopimpla excelsa	iNaturalist	GBIF 2563498489	-38.731098	145.98637
Lissopimpla excelsa	iNaturalist	GBIF 2603293768	-30.10866	153.081078
Lissopimpla excelsa	iNaturalist	GBIF 1703177735	-31.547681	115.681164
Lissopimpla excelsa	iNaturalist	GBIF 1990504368	-31.625871	152.833872
Lissopimpla excelsa	iNaturalist	GBIF 2543040568	-35.301028	149.11456
Lissopimpla excelsa	iNaturalist	GBIF 2242950762	-36.380194	174.256903
Lissopimpla excelsa	iNaturalist	GBIF 2465125464	-38.12935	147.081789
Lissopimpla excelsa	iNaturalist	GBIF 2465174370	-38.196384	144.413303
Lissopimpla excelsa	iNaturalist	GBIF 2596049422	-38.437959	145.809563
Lissopimpla excelsa	iNaturalist	GBIF 2609143979	-27.530225	153.028054
Lissopimpla excelsa	iNaturalist	GBIF 1453319915	-37.885168	144.797498
Lissopimpla excelsa	iNaturalist	GBIF 2576484045	-38.652546	146.301311
Lissopimpla excelsa	iNaturalist	GBIF 2423046035	-23.793209	150.856627
Lissopimpla excelsa	iNaturalist	GBIF 1891342059	-24.157915	151.215427
Lissopimpla excelsa	iNaturalist	GBIF 2580254375	-27.539113	153.026092
Lissopimpla excelsa	iNaturalist	GBIF 2451715397	-33.708825	149.860748
Lissopimpla excelsa	iNaturalist	GBIF 2451745670	-36.161391	146.321741
Lissopimpla excelsa	iNaturalist	GBIF 2550051981	-36.607044	145.478814
Lissopimpla excelsa	iNaturalist	GBIF 2550021590	-36.607044	145.478814
Lissopimpla excelsa	iNaturalist	GBIF 2550063216	-36.614031	145.479036
Lissopimpla excelsa	iNaturalist	GBIF 1990550499	-37.673575	145.876519
Lissopimpla excelsa	iNaturalist	GBIF 2543040659	-37.703736	145.818282
Lissopimpla excelsa	iNaturalist	GBIF 2573957688	-37.823892	145.406244
Lissopimpla excelsa	iNaturalist	GBIF 2465175464	-37.827035	145.306914
Lissopimpla excelsa	iNaturalist	GBIF 2574005709	-37.867345	144.165225
Lissopimpla excelsa	iNaturalist	GBIF 2579247412	-37.891473	145.999449
Lissopimpla excelsa	iNaturalist	GBIF 2574048548	-37.89965	146.392412
Lissopimpla excelsa	iNaturalist	GBIF 2574027816	-37.922845	145.35632
Lissopimpla excelsa	iNaturalist	GBIF 2465194573	-37.970376	145.395647
Lissopimpla excelsa	iNaturalist	GBIF 2465152086	-37.97047	145.396098
Lissopimpla excelsa	iNaturalist	GBIF 2465309760	-37.989193	145.643939
Lissopimpla excelsa	iNaturalist	GBIF 2012987224	-38.025725	140.790648
Lissopimpla excelsa	iNaturalist	GBIF 2574287028	-38.402169	142.987547
Lissopimpla excelsa	NSW Office of Environment and Heritage	GBIF 1916055180	-33.686667	151.213056
Lissopimpla excelsa	NSW Office of Environment and Heritage	GBIF 1916379289	-33.727778	151.179167
Lissopimpla excelsa	NSW Office of Environment and Heritage	GBIF 1915938408	-33.771111	151.118611
Lissopimpla excelsa	NSW Office of Environment and Heritage	GBIF 1916698194	-33.885278	151.134167
Lissopimpla excelsa	NSW Office of Environment and Heritage	GBIF 1915922515	-33.898333	151.063333
Lissopimpla excelsa	NSW Office of Environment and Heritage	GBIF 1915912197	-33.9019	151.1525
Lissopimpla excelsa	observation	GBIF 1632964306	-31.830762	115.810757
Lissopimpla excelsa	observation	GBIF 1632968385	-37.850169	145.289171
Lissopimpla excelsa	observation	GBIF 1632937608	-28.815175	114.632089
Lissopimpla excelsa	iNaturalist	GBIF 1831185399	-36.88372	174.780441
Lissopimpla excelsa	iNaturalist	GBIF 2563616091	-33.833627	139.039266
Lissopimpla excelsa	iNaturalist	GBIF 2451749036	-37.732912	144.824016
Lissopimpla excelsa	iNaturalist	GBIF 2465278337	-37.749094	145.197691
Lissopimpla excelsa	iNaturalist	GBIF 2550067451	-37.773829	145.225021
Lissopimpla excelsa	iNaturalist	GBIF 1990503031	-31.63521	152.832468
Lissopimpla excelsa	iNaturalist	GBIF 2626577165	-27.471517	153.015458
Lissopimpla excelsa	iNaturalist	GBIF 2596218229	-27.54847	153.026108
Lissopimpla excelsa	iNaturalist	GBIF 2609133413	-27.55122	153.027206
Lissopimpla excelsa	iNaturalist	GBIF 2550047968	-33.726618	150.375922
Lissopimpla excelsa	iNaturalist	GBIF 2429259902	-37.655638	175.518587
Lissopimpla excelsa	iNaturalist	GBIF 2596335383	-37.301284	144.176241
Lissopimpla excelsa	iNaturalist	GBIF 2447939566	-37.910843	145.055835
Lissopimpla excelsa	iNaturalist	GBIF 2465182372	-37.845469	144.948252
Lissopimpla excelsa	iNaturalist	GBIF 2460075230	-38.142087	145.276669
Lissopimpla excelsa	iNaturalist	GBIF 2460016031	-37.970134	145.393787
Lissopimpla excelsa	iNaturalist	GBIF 2331907221	-20.841103	144.201792
Lissopimpla excelsa	iNaturalist	GBIF 2423014115	-21.778567	148.93365
Lissopimpla excelsa	iNaturalist	GBIF 2563488574	-27.989137	145.609966
Lissopimpla excelsa	iNaturalist	GBIF 2465087059	-28.6173	153.00244
Lissopimpla excelsa	iNaturalist	GBIF 2573800370	-29.798059	153.253686
Lissopimpla excelsa	iNaturalist	GBIF 2543022810	-34.654863	150.217431
Lissopimpla excelsa	iNaturalist	GBIF 2557808668	-36.10353	144.828786
Lissopimpla excelsa	iNaturalist	GBIF 2518154949	-36.154267	146.238131
Lissopimpla excelsa	iNaturalist	GBIF 2005348122	-36.155172	146.238303
Lissopimpla excelsa	iNaturalist	GBIF 2451748741	-36.160469	146.324091
Lissopimpla excelsa	iNaturalist	GBIF 2550002599	-36.606265	145.479902
Lissopimpla excelsa	iNaturalist	GBIF 2005293244	-36.612406	145.479797
Lissopimpla excelsa	iNaturalist	GBIF 2465360712	-37.057429	142.830925
Lissopimpla excelsa	iNaturalist	GBIF 2518012541	-37.271498	142.944212
Lissopimpla excelsa	iNaturalist	GBIF 2576403387	-37.505593	145.793865
Lissopimpla excelsa	iNaturalist	GBIF 2012991928	-37.507432	140.157291
Lissopimpla excelsa	iNaturalist	GBIF 2234765700	-37.678561	145.304445
Lissopimpla excelsa	iNaturalist	GBIF 2543037650	-37.778275	145.460755
Lissopimpla excelsa	iNaturalist	GBIF 2465081303	-37.818543	146.404045
Lissopimpla excelsa	iNaturalist	GBIF 2465129276	-37.842723	145.337084
Lissopimpla excelsa	iNaturalist	GBIF 2573803578	-37.853038	146.432517
Lissopimpla excelsa	iNaturalist	GBIF 2550073806	-37.970987	145.390876
Lissopimpla excelsa	iNaturalist	GBIF 2465136374	-38.551966	143.410238
Lissopimpla excelsa	iNaturalist	GBIF 2460033229	-38.632966	145.569303
Lissopimpla excelsa	iNaturalist	GBIF 2236215397	-36.296686	174.523298
Lissopimpla excelsa	iNaturalist	GBIF 2451743370	-37.540839	149.708015
Lissopimpla excelsa	iNaturalist	GBIF 2579325328	-24.004288	151.195779
Lissopimpla excelsa	iNaturalist	GBIF 2283094587	-24.003307	151.196974
Lissopimpla excelsa	iNaturalist	GBIF 2596381208	-36.490014	149.724498
Lissopimpla excelsa	iNaturalist	GBIF 2557781776	-36.407045	148.298347
Lissopimpla excelsa	iNaturalist	GBIF 2540856497	-37.821169	145.129268
Lissopimpla excelsa	iNaturalist	GBIF 2611151780	-28.192242	153.311563
Lissopimpla excelsa	iNaturalist	GBIF 2465122907	-19.309265	146.766549
Lissopimpla excelsa	iNaturalist	GBIF 2331868899	-24.676636	148.463785
Lissopimpla excelsa	iNaturalist	GBIF 2573817392	-29.798118	153.253522
Lissopimpla excelsa	iNaturalist	GBIF 2529338734	-33.633024	150.313096
Lissopimpla excelsa	iNaturalist	GBIF 2529301460	-34.641546	150.231428
Lissopimpla excelsa	iNaturalist	GBIF 2005350617	-36.157503	146.239156
Lissopimpla excelsa	iNaturalist	GBIF 2465097400	-36.605501	145.479227
Lissopimpla excelsa	iNaturalist	GBIF 2005308455	-36.6056	145.47954
Lissopimpla excelsa	iNaturalist	GBIF 2005312280	-36.605914	145.478865
Lissopimpla excelsa	iNaturalist	GBIF 2465350178	-37.165225	142.985901
Lissopimpla excelsa	iNaturalist	GBIF 2465348806	-37.165225	142.985901
Lissopimpla excelsa	iNaturalist	GBIF 2518056754	-37.271105	142.944201
Lissopimpla excelsa	iNaturalist	GBIF 2557741958	-37.536692	143.783251
Lissopimpla excelsa	iNaturalist	GBIF 2563544017	-37.849975	145.289472
Lissopimpla excelsa	iNaturalist	GBIF 2574040078	-37.924787	141.281183
Lissopimpla excelsa	iNaturalist	GBIF 2465181769	-38.54631	143.482765
Lissopimpla excelsa	iNaturalist	GBIF 2603362174	-27.017966	152.69886
Lissopimpla excelsa	iNaturalist	GBIF 2465240967	-37.883998	145.026953
Lissopimpla excelsa	iNaturalist	GBIF 2611088659	-26.443731	152.68222
Lissopimpla excelsa	iNaturalist	GBIF 2603328542	-27.316688	153.06371
Lissopimpla excelsa	iNaturalist	GBIF 2626440754	-27.354142	152.904434
Lissopimpla excelsa	iNaturalist	GBIF 2603276442	-26.444337	152.681962
Lissopimpla excelsa	iNaturalist	GBIF 1807328440	-26.444337	152.681962
Lissopimpla excelsa	iNaturalist	GBIF 1802725279	-26.444337	152.681962
Lissopimpla excelsa	iNaturalist	GBIF 2609145191	-27.465513	153.027149
Lissopimpla excelsa	iNaturalist	GBIF 2557812170	-38.102153	145.28818
Lissopimpla excelsa	iNaturalist	GBIF 2620007275	-36.899854	174.835927
Lissopimpla excelsa	observation	GBIF 1413896565	-19.3811	146.449
Lissopimpla excelsa	iNaturalist	GBIF 1571181311	-27.581163	153.071425
Lissopimpla excelsa	iNaturalist	GBIF 2451726418	-33.562138	150.289599
Lissopimpla excelsa	iNaturalist	GBIF 2529265757	-33.636881	150.31021
Lissopimpla excelsa	iNaturalist	GBIF 2574132458	-33.637774	150.309139
Lissopimpla excelsa	iNaturalist	GBIF 2465378159	-37.570368	143.820306
Lissopimpla excelsa	iNaturalist	GBIF 1227751448	-38.003129	145.155745
Lissopimpla excelsa	iNaturalist	GBIF 2609303874	-38.042729	145.129497
Lissopimpla excelsa	iNaturalist	GBIF 2451738124	-33.635684	150.319421
Lissopimpla excelsa	AM	GBIF 1454530621	-31.64166	152.72027
Lissopimpla excelsa	AM	GBIF 1454530594	-31.64166	152.72027
Lissopimpla excelsa	AM	GBIF 1454530585	-33.466	151.433
Lissopimpla excelsa	AM	GBIF 1454530583	-33.466	151.433
Lissopimpla excelsa	AM	GBIF 1454530616	-34.03471	151.0625
Lissopimpla excelsa	AM	GBIF 1454530617	-34.03583	151.0625
Lissopimpla excelsa	AM	GBIF 1454530618	-34.16083	118.2361
Lissopimpla excelsa	iNaturalist	GBIF 2465180560	-33.864186	151.216571
Lissopimpla excelsa	iNaturalist	GBIF 2235503459	-35.51469	174.417383
Lissopimpla excelsa	iNaturalist	GBIF 1042813660	-36.815771	175.198472
Lissopimpla excelsa	iNaturalist	GBIF 2456522888	-34.834796	138.736595
Lissopimpla excelsa	iNaturalist	GBIF 2611380789	-27.5163	152.9759
Lissopimpla excelsa	iNaturalist	GBIF 1571124580	-27.425196	153.087959
Lissopimpla excelsa	iNaturalist	GBIF 2574139343	-38.13698	141.415237
Lissopimpla excelsa	iNaturalist	GBIF 2597709471	-38.752726	143.562916
Lissopimpla excelsa	iNaturalist	GBIF 1831094389	-35.09135	173.71582
Lissopimpla excelsa	iNaturalist	GBIF 2235539221	-35.245817	173.95889
Lissopimpla excelsa	AM	GBIF 1454530600	-23.95	132.88999
Lissopimpla excelsa	AM	GBIF 1454530624	-28.07721	153.24833
Lissopimpla excelsa	AM	GBIF 1454530623	-28.07721	153.24833
Lissopimpla excelsa	AM	GBIF 1454530555	-28.07721	153.24833
Lissopimpla excelsa	AM	GBIF 1454530592	-31.10277	149.93555
Lissopimpla excelsa	AM	GBIF 1454530588	-31.733	152.433
Lissopimpla excelsa	AM	GBIF 1454530590	-32.64027	138.03749
Lissopimpla excelsa	AM	GBIF 1454530620	-33.54388	150.4211
Lissopimpla excelsa	AM	GBIF 1454530581	-33.69388	116.22999
Lissopimpla excelsa	AM	GBIF 1454530579	-33.69388	116.22999
Lissopimpla excelsa	AM	GBIF 1454530577	-33.69388	116.22999
Lissopimpla excelsa	AM	GBIF 1454530615	-33.78166	151.15111
Lissopimpla excelsa	AM	GBIF 1454530614	-33.78166	151.15111
Lissopimpla excelsa	AM	GBIF 1454530613	-33.78166	151.15111
Lissopimpla excelsa	AM	GBIF 1454530602	-33.80638	151.20027
Lissopimpla excelsa	AM	GBIF 1454530622	-33.80777	151.25416
Lissopimpla excelsa	AM	GBIF 1454530619	-33.8525	123.01693
Lissopimpla excelsa	AM	GBIF 1454530572	-34.04944	151.01138
Lissopimpla excelsa	AM	GBIF 1454530570	-34.04944	151.01138
Lissopimpla excelsa	AM	GBIF 1454530568	-34.04944	151.01138
Lissopimpla excelsa	AM	GBIF 1454530566	-34.04944	151.01138
Lissopimpla excelsa	AM	GBIF 1454530564	-34.04944	151.01138
Lissopimpla excelsa	AM	GBIF 1454530560	-36.36055	148.51055
Lissopimpla excelsa	AM	GBIF 1454530558	-36.36055	148.51055
Lissopimpla excelsa	AM	GBIF 1454530556	-36.36055	148.51055
Lissopimpla excelsa	AM	GBIF 1454530562	-36.63149	148.30439
Lissopimpla excelsa	AM	GBIF 1454530575	-36.73235	147.30597
Lissopimpla excelsa	AM	GBIF 1454530573	-36.73235	147.30597
Lissopimpla excelsa	iNaturalist Australia	35404044	-35.2762946912	149.1094765444
Lissopimpla excelsa	iNaturalist Australia	30095757	-38.2121248907	144.3230499625
Lissopimpla excelsa	iNaturalist Australia	45203277	-27.54864667	153.0253445
Lissopimpla excelsa	iNaturalist Australia	7783891	-31.9319089283	152.413896024
Lissopimpla excelsa	iNaturalist Australia	8549082	-31.9416964735	152.4009087681
Lissopimpla excelsa	iNaturalist Australia	33398775	-33.4218941438	148.3680005679
Lissopimpla excelsa	iNaturalist Australia	38879355	-37.9140549819	145.4171109888
Lissopimpla excelsa	iNaturalist Australia	36955203	-38.1654090042	144.3303264885
Lissopimpla excelsa	iNaturalist Australia	27394734	-38.3544048329	146.3888829947
Lissopimpla excelsa	iNaturalist Australia	41330653	-26.5780516668	148.7869453525
Lissopimpla excelsa	iNaturalist Australia	36285556	-27.550495	153.0343945
Lissopimpla excelsa	iNaturalist Australia	1081426	-33.8645736594	151.216233289
Lissopimpla excelsa	iNaturalist Australia	44562980	-37.2132138889	144.0942222222
Lissopimpla excelsa	iNaturalist Australia	29903171	-37.728925	144.9774633333
Lissopimpla excelsa	iNaturalist Australia	35518813	-37.73008	144.97659167
Lissopimpla excelsa	iNaturalist Australia	36736176	-34.8655320852	138.6059261447
Lissopimpla excelsa	iNaturalist Australia	36578979	-38.1428722222	145.2710277778
Lissopimpla excelsa	iNaturalist Australia	3202186	-31.931936	152.413964
Lissopimpla excelsa	iNaturalist Australia	35602219	-38.1291016776	145.2668081224
Lissopimpla excelsa	iNaturalist Australia	41564745	-26.5600534109	148.786298748
Lissopimpla excelsa	iNaturalist Australia	34857968	-31.9417785792	152.4009461195
Lissopimpla excelsa	iNaturalist Australia	36933605	-38.4091954433	144.955517597
Lissopimpla excelsa	iNaturalist Australia	42207599	-26.7346111678	150.6302397698
Lissopimpla excelsa	iNaturalist Australia	44330866	-27.7007101895	153.1775343418
Lissopimpla excelsa	iNaturalist Australia	42455052	-27.9280686503	153.3116253465
Lissopimpla excelsa	ALA species sightings and OzAtlas	s.n.	-38.13196111	144.34326111
Lissopimpla excelsa	iNaturalist Australia	44791412	-27.54872833	153.02519167
Lissopimpla excelsa	iNaturalist Australia	42060535	-28.08742217	153.37654167
Lissopimpla excelsa	iNaturalist Australia	28847783	-29.1941666667	138.2966666667
Lissopimpla excelsa	OEH Atlas of NSW Wildlife	SJJSI0777832	-33.686659	151.213302
Lissopimpla excelsa	OEH Atlas of NSW Wildlife	SJJSI0777830	-33.727304	151.178877
Lissopimpla excelsa	OEH Atlas of NSW Wildlife	SJJSI0777831	-33.77079	151.11915
Lissopimpla excelsa	OEH Atlas of NSW Wildlife	SJJSI0777833	-33.885136	151.134739
Lissopimpla excelsa	OEH Atlas of NSW Wildlife	SJJSI0777835	-33.894439	151.063524
Lissopimpla excelsa	OEH Atlas of NSW Wildlife	SJJSI0777834	-33.90188	151.15299
Lissopimpla excelsa	iNaturalist Australia	37292861	-34.3061123981	150.9051286953
Lissopimpla excelsa	iNaturalist Australia	38656994	-38.0553894894	145.1547497883
Lissopimpla excelsa	Encyclopedia of Life Images - Flickr Group	s.n.	-34.139	151.061
Lissopimpla excelsa	Encyclopedia of Life Images - Flickr Group	s.n.	-34.139	151.061
Lissopimpla excelsa	Encyclopedia of Life Images - Flickr Group	s.n.	-34.139	151.061
Lissopimpla excelsa	Encyclopedia of Life Images - Flickr Group	s.n.	-34.139	151.061
Lissopimpla excelsa	Encyclopedia of Life Images - Flickr Group	s.n.	-34.139	151.061
Lissopimpla excelsa	Encyclopedia of Life Images - Flickr Group	s.n.	-34.139	151.061
Lissopimpla excelsa	Encyclopedia of Life Images - Flickr Group	s.n.	-34.139	151.061
Lissopimpla excelsa	Encyclopedia of Life Images - Flickr Group	s.n.	-34.139	151.061
Lissopimpla excelsa	Encyclopedia of Life Images - Flickr Group	s.n.	-34.139	151.061
Lissopimpla excelsa	Encyclopedia of Life Images - Flickr Group	s.n.	-34.139	151.061
Lissopimpla excelsa	iNaturalist Australia	39146758	-36.0953417958	140.1398711919
Lissopimpla excelsa	iNaturalist Australia	38791709	-37.9141324393	145.4186861657
Lissopimpla excelsa	iNaturalist Australia	42933123	-26.6114931	153.0259566
Lissopimpla excelsa	iNaturalist Australia	47235331	-26.6114931	153.0259566
Lissopimpla excelsa	iNaturalist Australia	29962348	-34.3611666667	117.0831833333
Lissopimpla excelsa	iNaturalist Australia	41092905	-27.3536654527	152.961537061
Lissopimpla excelsa	iNaturalist Australia	37910670	-35.089815	138.6833283333
Lissopimpla excelsa	iNaturalist Australia	10150333	-36.8544041347	146.8603661656
Lissopimpla excelsa	iNaturalist Australia	41352141	-27.5915540358	153.2731891565
Lissopimpla excelsa	iNaturalist Australia	33979981	-36.0485569357	146.9908312485
Lissopimpla excelsa	iNaturalist Australia	40937256	-26.6606380688	152.9655791447
Lissopimpla excelsa	iNaturalist Australia	37695949	-38.7310984265	145.9863704537
Lissopimpla excelsa	iNaturalist Australia	32886272	-30.1086596943	153.0810784466
Lissopimpla excelsa	iNaturalist Australia	8850066	-31.547680508	115.6811642647
Lissopimpla excelsa	iNaturalist Australia	19654025	-31.6258712864	152.83387246
Lissopimpla excelsa	iNaturalist Australia	37042232	-35.3010281591	149.1145599848
Lissopimpla excelsa	iNaturalist Australia	32881842	-38.1293501233	147.0817890162
Lissopimpla excelsa	iNaturalist Australia	36244680	-38.1963839023	144.4133031
Lissopimpla excelsa	iNaturalist Australia	40458701	-38.4379591509	145.8095633979
Lissopimpla excelsa	iNaturalist Australia	42550067	-27.5302248226	153.0280537335
Lissopimpla excelsa	iNaturalist Australia	4871235	-37.885168	144.797498
Lissopimpla excelsa	iNaturalist Australia	39483733	-38.6525458172	146.3013113902
Lissopimpla excelsa	ALA species sightings and OzAtlas	s.n.	-37.85016944	145.28917111
Lissopimpla excelsa	ALA species sightings and OzAtlas	s.n.	-31.830762	115.810757
Lissopimpla excelsa	ALA species sightings and OzAtlas	s.n.	-28.815175	114.63208889
Lissopimpla excelsa	iNaturalist Australia	32631996	-23.7932090116	150.8566268417
Lissopimpla excelsa	iNaturalist Australia	15458227	-24.1579151736	151.2154267407
Lissopimpla excelsa	OEH Atlas of NSW Wildlife	SJJSI0427334	-33.686666666	151.213055556
Lissopimpla excelsa	iNaturalist Australia	35281342	-33.7088249304	149.8607481756
Lissopimpla excelsa	OEH Atlas of NSW Wildlife	SJJSI0427333	-33.727777777	151.179166667
Lissopimpla excelsa	OEH Atlas of NSW Wildlife	SJJSI0427332	-33.77111111	151.118611111
Lissopimpla excelsa	OEH Atlas of NSW Wildlife	SJJSI0427336	-33.885277777	151.134166667
Lissopimpla excelsa	OEH Atlas of NSW Wildlife	SJJSI0427335	-33.898333332	151.063333333
Lissopimpla excelsa	OEH Atlas of NSW Wildlife	SJJSI0427337	-33.9019	151.1525
Lissopimpla excelsa	iNaturalist Australia	35396601	-36.1613909533	146.3217410556
Lissopimpla excelsa	iNaturalist Australia	37222166	-36.6070436204	145.4788144613
Lissopimpla excelsa	iNaturalist Australia	37222167	-36.6070436204	145.4788144613
Lissopimpla excelsa	iNaturalist Australia	37244722	-36.6140306295	145.4790359048
Lissopimpla excelsa	iNaturalist Australia	19775559	-37.6735747254	145.876518608
Lissopimpla excelsa	iNaturalist Australia	37047977	-37.7037356581	145.8182817449
Lissopimpla excelsa	iNaturalist Australia	38954546	-37.8238918921	145.4062436603
Lissopimpla excelsa	iNaturalist Australia	9806822	-37.8270349226	145.3069138527
Lissopimpla excelsa	iNaturalist Australia	38528858	-37.8673450099	144.1652249585
Lissopimpla excelsa	iNaturalist Australia	39836140	-37.8914726601	145.9994486541
Lissopimpla excelsa	iNaturalist Australia	38112863	-37.8996496444	146.3924117092
Lissopimpla excelsa	iNaturalist Australia	38240277	-37.9228451239	145.3563198013
Lissopimpla excelsa	iNaturalist Australia	36155025	-37.970376094	145.3956468601
Lissopimpla excelsa	iNaturalist Australia	36155775	-37.9704695659	145.3960981829
Lissopimpla excelsa	iNaturalist Australia	9988132	-37.9891931314	145.6439387798
Lissopimpla excelsa	iNaturalist Australia	20924962	-38.0257247842	140.7906484957
Lissopimpla excelsa	iNaturalist Australia	38631330	-38.4021690091	142.9875468289
Lissopimpla excelsa	iNaturalist Australia	41887566	-27.9270742062	153.3123817295
Lissopimpla excelsa	iNaturalist Australia	36141045	-29.8520167401	153.2583672802
Lissopimpla excelsa	iNaturalist Australia	38023858	-33.8336269048	139.0392662883
Lissopimpla excelsa	iNaturalist Australia	35402263	-37.7329118676	144.8240156374
Lissopimpla excelsa	iNaturalist Australia	35975381	-37.7490943091	145.1976906451
Lissopimpla excelsa	iNaturalist Australia	37222811	-37.7738292512	145.2250211296
Lissopimpla excelsa	iNaturalist Australia	19650976	-31.6352101712	152.8324683416
Lissopimpla excelsa	iNaturalist Australia	46938758	-26.571455	148.788345
Lissopimpla excelsa	iNaturalist Australia	45581178	-27.47151667	153.01545833
Lissopimpla excelsa	iNaturalist Australia	42365584	-27.55122	153.0272055
Lissopimpla excelsa	iNaturalist Australia	41975350	-27.87549877	153.0699764545
Lissopimpla excelsa	iNaturalist Australia	37227846	-33.7266181937	150.3759218407
Lissopimpla excelsa	iNaturalist Australia	35973251	-37.9850183007	145.150725469
Lissopimpla excelsa	iNaturalist Australia	34893047	-37.91084307	145.0558348981
Lissopimpla excelsa	iNaturalist Australia	36361559	-37.8454694634	144.9482521555
Lissopimpla excelsa	iNaturalist Australia	35908920	-38.1420874288	145.276668534
Lissopimpla excelsa	iNaturalist Australia	35697439	-37.9701342	145.393787
Lissopimpla excelsa	iNaturalist Australia	30223986	-20.8411027685	144.2017920397
Lissopimpla excelsa	iNaturalist Australia	32511285	-21.7785673883	148.9336495339
Lissopimpla excelsa	iNaturalist Australia	37672166	-27.9891373722	145.6099655949
Lissopimpla excelsa	iNaturalist Australia	14875468	-28.6172998016	153.0024404431
Lissopimpla excelsa	iNaturalist Australia	36932922	-29.7980591083	153.2536859436
Lissopimpla excelsa	iNaturalist Australia	36994405	-34.6548625227	150.2174308208
Lissopimpla excelsa	iNaturalist Australia	166247	-34.867165	138.555192
Lissopimpla excelsa	iNaturalist Australia	37629810	-36.1035297998	144.8287857415
Lissopimpla excelsa	iNaturalist Australia	36603390	-36.1542665618	146.2381311074
Lissopimpla excelsa	iNaturalist Australia	20374164	-36.1551721246	146.238303249
Lissopimpla excelsa	iNaturalist Australia	35396605	-36.1604688599	146.3240906707
Lissopimpla excelsa	iNaturalist Australia	37245511	-36.6062649428	145.4799015657
Lissopimpla excelsa	iNaturalist Australia	20220917	-36.6124057101	145.4797965475
Lissopimpla excelsa	iNaturalist Australia	36374348	-37.0574287611	142.8309253056
Lissopimpla excelsa	iNaturalist Australia	36445068	-37.2714977957	142.9442120534
Lissopimpla excelsa	iNaturalist Australia	20938588	-37.507432156	140.1572905585
Lissopimpla excelsa	iNaturalist Australia	21546550	-37.6785605314	145.3044453544
Lissopimpla excelsa	iNaturalist Australia	37038087	-37.7782749883	145.4607546329
Lissopimpla excelsa	iNaturalist Australia	10807678	-37.8185431455	146.4040446281
Lissopimpla excelsa	iNaturalist Australia	36183803	-37.8427234061	145.3370835816
Lissopimpla excelsa	iNaturalist Australia	37295734	-37.970986659	145.3908760073
Lissopimpla excelsa	iNaturalist Australia	36071979	-38.5519657993	143.4102381379
Lissopimpla excelsa	iNaturalist Australia	35728009	-38.6329660374	145.5693033388
Lissopimpla excelsa	iNaturalist Australia	35384411	-37.5408385818	149.7080154682
Lissopimpla excelsa	iNaturalist Australia	39743700	-24.0042876167	151.1957788467
Lissopimpla excelsa	iNaturalist Australia	27966578	-24.0033070177	151.1969744774
Lissopimpla excelsa	iNaturalist Australia	37552954	-36.4070446858	148.2983474217
Lissopimpla excelsa	iNaturalist Australia	36953647	-37.8211694833	145.1292684608
Lissopimpla excelsa	iNaturalist Australia	37551613	-36.4069812293	148.2970107921
Lissopimpla excelsa	iNaturalist Australia	14437086	-27.2699839524	152.8600885347
Lissopimpla excelsa	iNaturalist Australia	36248983	-38.3835663056	145.5562107638
Lissopimpla excelsa	iNaturalist Australia	44228664	-28.1922417	153.3115626
Lissopimpla excelsa	iNaturalist Australia	32195681	-19.3092649557	146.7665487465
Lissopimpla excelsa	iNaturalist Australia	30072925	-24.676636	148.463785
Lissopimpla excelsa	iNaturalist Australia	36936815	-29.7981175284	153.25352234
Lissopimpla excelsa	iNaturalist Australia	36747971	-33.6330239926	150.3130959171
Lissopimpla excelsa	iNaturalist Australia	36650087	-34.641546	150.231428
Lissopimpla excelsa	iNaturalist Australia	20382102	-36.1575026423	146.2391561978
Lissopimpla excelsa	iNaturalist Australia	21443882	-36.6055005275	145.4792270182
Lissopimpla excelsa	iNaturalist Australia	20264343	-36.6055999741	145.4795400922
Lissopimpla excelsa	iNaturalist Australia	20273726	-36.60591423	145.4788654307
Lissopimpla excelsa	iNaturalist Australia	36374094	-37.1652253729	142.9859014954
Lissopimpla excelsa	iNaturalist Australia	36374095	-37.1652253729	142.9859014954
Lissopimpla excelsa	iNaturalist Australia	36431407	-37.27110545	142.9442013246
Lissopimpla excelsa	iNaturalist Australia	37446354	-37.5366920614	143.7832508649
Lissopimpla excelsa	iNaturalist Australia	37810825	-37.8499747812	145.2894715772
Lissopimpla excelsa	iNaturalist Australia	38665077	-37.924787274	141.2811827988
Lissopimpla excelsa	iNaturalist Australia	36072721	-38.5463104523	143.4827654279
Lissopimpla excelsa	iNaturalist Australia	42238047	-27.0179661	152.6988601
Lissopimpla excelsa	iNaturalist Australia	36117737	-37.883998385	145.0269532576
Lissopimpla excelsa	iNaturalist Australia	44104157	-26.4437308	152.6822196
Lissopimpla excelsa	iNaturalist Australia	42071649	-27.3166878615	153.0637100534
Lissopimpla excelsa	iNaturalist Australia	45451570	-27.3541425	152.9044342
Lissopimpla excelsa	iNaturalist Australia	15012199	-26.4443374	152.6819622
Lissopimpla excelsa	iNaturalist Australia	9248417	-26.4443374	152.6819622
Lissopimpla excelsa	iNaturalist Australia	9786166	-26.4443374	152.6819622
Lissopimpla excelsa	iNaturalist Australia	42699162	-27.4655130272	153.0271489173
Lissopimpla excelsa	iNaturalist Australia	44655150	-27.7061851428	152.9413641617
Lissopimpla excelsa	iNaturalist Australia	37643507	-38.102152704	145.2881799638
Lissopimpla excelsa	iNaturalist Australia	31984337	-27.4630705398	153.0058854009
Lissopimpla excelsa	iNaturalist Australia	47081074	-30.5131986634	151.7540635541
Lissopimpla excelsa	iNaturalist Australia	6789700	-27.5811626	153.0714248
Lissopimpla excelsa	iNaturalist Australia	42380952	-27.0298977551	153.0692657036
Lissopimpla excelsa	iNaturalist Australia	35318959	-33.562138399	150.2895987638
Lissopimpla excelsa	iNaturalist Australia	36747969	-33.6368810102	150.3102099113
Lissopimpla excelsa	iNaturalist Australia	36668399	-33.6377742973	150.3091388951
Lissopimpla excelsa	iNaturalist Australia	36344753	-37.5703681619	143.8203056723
Lissopimpla excelsa	iNaturalist Australia	46924761	-27.2039006559	134.7499206073
Lissopimpla excelsa	iNaturalist Australia	34233257	-37.8682323114	144.8288882151
Lissopimpla excelsa	iNaturalist Australia	2477014	-38.003129	145.155745
Lissopimpla excelsa	iNaturalist Australia	42666827	-38.0427292981	145.1294968275
Lissopimpla excelsa	iNaturalist Australia	35361672	-33.6356843908	150.3194211479
Lissopimpla excelsa	Australian Museum provider for OZCAM	K.427621	-31.64166	152.72027
Lissopimpla excelsa	Australian Museum provider for OZCAM	K.427645	-31.64166	152.72027
Lissopimpla excelsa	Australian Museum provider for OZCAM	K.427640	-33.466	151.433
Lissopimpla excelsa	Australian Museum provider for OZCAM	K.427641	-33.466	151.433
Lissopimpla excelsa	Australian Museum provider for OZCAM	K.427616	-34.03471	151.0625
Lissopimpla excelsa	Australian Museum provider for OZCAM	K.427617	-34.03583	151.0625
Lissopimpla excelsa	Australian Museum provider for OZCAM	K.427618	-34.16083	118.2361
Lissopimpla excelsa	iNaturalist Australia	35936005	-33.8641860184	151.2165706605
Lissopimpla excelsa	iNaturalist Australia	35444843	-34.8347961105	138.736595088
Lissopimpla excelsa	iNaturalist Australia	43836558	-27.5163001434	152.9758999497
Lissopimpla excelsa	iNaturalist Australia	18348842	-27.2732154493	152.8622317083
Lissopimpla excelsa	iNaturalist Australia	6600053	-27.4251960635	153.0879593275
Lissopimpla excelsa	iNaturalist Australia	38380814	-38.1369802434	141.415236722
Lissopimpla excelsa	iNaturalist Australia	45118905	-28.2574504	153.3741449
Lissopimpla excelsa	iNaturalist Australia	16890677	-27.261314	152.8999986
Lissopimpla excelsa	iNaturalist Australia	36787545	-38.3686779699	142.4982085079
Lissopimpla excelsa	Australian Museum provider for OZCAM	K.427648	-23.95	132.88999
Lissopimpla excelsa	Australian Museum provider for OZCAM	K.427623	-28.07721	153.24833
Lissopimpla excelsa	Australian Museum provider for OZCAM	K.427624	-28.07721	153.24833
Lissopimpla excelsa	Australian Museum provider for OZCAM	K.427625	-28.07721	153.24833
Lissopimpla excelsa	Australian Museum provider for OZCAM	K.427644	-31.10277	149.93555
Lissopimpla excelsa	Australian Museum provider for OZCAM	K.427642	-31.733	152.433
Lissopimpla excelsa	Australian Museum provider for OZCAM	K.427643	-32.64027	138.03749
Lissopimpla excelsa	Australian Museum provider for OZCAM	K.427620	-33.54388	150.4211
Lissopimpla excelsa	Australian Museum provider for OZCAM	K.427637	-33.69388	116.22999
Lissopimpla excelsa	Australian Museum provider for OZCAM	K.427638	-33.69388	116.22999
Lissopimpla excelsa	Australian Museum provider for OZCAM	K.427639	-33.69388	116.22999
Lissopimpla excelsa	Australian Museum provider for OZCAM	K.427613	-33.78166	151.15111
Lissopimpla excelsa	Australian Museum provider for OZCAM	K.427614	-33.78166	151.15111
Lissopimpla excelsa	Australian Museum provider for OZCAM	K.427615	-33.78166	151.15111
Lissopimpla excelsa	Australian Museum provider for OZCAM	K.427649	-33.80638	151.20027
Lissopimpla excelsa	Australian Museum provider for OZCAM	K.427622	-33.80777	151.25416
Lissopimpla excelsa	Australian Museum provider for OZCAM	K.427619	-33.8525	123.01693
Lissopimpla excelsa	Australian Museum provider for OZCAM	K.427630	-34.04944	151.01138
Lissopimpla excelsa	Australian Museum provider for OZCAM	K.427631	-34.04944	151.01138
Lissopimpla excelsa	Australian Museum provider for OZCAM	K.427632	-34.04944	151.01138
Lissopimpla excelsa	Australian Museum provider for OZCAM	K.427633	-34.04944	151.01138
Lissopimpla excelsa	Australian Museum provider for OZCAM	K.427634	-34.04944	151.01138
Lissopimpla excelsa	Australian Museum provider for OZCAM	K.427626	-36.36055	148.51055
Lissopimpla excelsa	Australian Museum provider for OZCAM	K.427627	-36.36055	148.51055
Lissopimpla excelsa	Australian Museum provider for OZCAM	K.427628	-36.36055	148.51055
Lissopimpla excelsa	Australian Museum provider for OZCAM	K.427629	-36.63149	148.30439
Lissopimpla excelsa	Australian Museum provider for OZCAM	K.427635	-36.73235	147.30597
Lissopimpla excelsa	Australian Museum provider for OZCAM	K.427636	-36.73235	147.30597
