# Supplementary material for: The effect of global warming on the Australian endemic orchid Cryptostylis leptochila and its pollinator
Source: PLoS One. 2023 Jan 30;18(1):e0280922. doi: 10.1371/journal.pone.0280922 (PMC9886262; doi:10.1371/journal.pone.0280922)
Supplement: S2 Annex — (XLSX) [file pone.0280922.s002.xlsx]

## Sheet: Arkusz1
S2 Annex. Records of Cryptostylis leptochila and Lissopimpla excelsa included in ENM.
Species	Longitude	Latitude
Cryptostylis leptochila	150.752	-34.3968
Cryptostylis leptochila	150.602	-35.09
Cryptostylis leptochila	149.839	-37.2593
Cryptostylis leptochila	145.456	-37.9074
Cryptostylis leptochila	145.492	-37.988
Cryptostylis leptochila	148.154	-40.3827
Cryptostylis leptochila	145.348	-37.9354
Cryptostylis leptochila	145.102	-37.3775
Cryptostylis leptochila	146.376	-39.0319
Cryptostylis leptochila	152.444	-30.0569
Cryptostylis leptochila	152.293	-30.8734
Cryptostylis leptochila	152.853	-31.4394
Cryptostylis leptochila	151.47	-31.4943
Cryptostylis leptochila	149.937	-33.2631
Cryptostylis leptochila	150.08	-33.2846
Cryptostylis leptochila	150.234	-33.4473
Cryptostylis leptochila	150.267	-33.5478
Cryptostylis leptochila	150.275	-33.7045
Cryptostylis leptochila	150.525	-34.5126
Cryptostylis leptochila	150.339	-34.6511
Cryptostylis leptochila	150.195	-34.6601
Cryptostylis leptochila	150.227	-34.7291
Cryptostylis leptochila	149.627	-35.7452
Cryptostylis leptochila	150.032	-36.2439
Cryptostylis leptochila	150.037	-37.2497
Cryptostylis leptochila	149.725	-37.5618
Cryptostylis leptochila	149.056	-37.6542
Cryptostylis leptochila	145.35	-37.8645
Cryptostylis leptochila	148.798	-37.2386
Cryptostylis leptochila	145.556	-37.283
Cryptostylis leptochila	148.619	-37.3541
Cryptostylis leptochila	148.728	-37.361
Cryptostylis leptochila	149.321	-37.3816
Cryptostylis leptochila	149.604	-37.4122
Cryptostylis leptochila	149.527	-37.4266
Cryptostylis leptochila	148.688	-37.4277
Cryptostylis leptochila	149.754	-37.4413
Cryptostylis leptochila	149.426	-37.4525
Cryptostylis leptochila	149.255	-37.4544
Cryptostylis leptochila	149.304	-37.4636
Cryptostylis leptochila	148.362	-37.4886
Cryptostylis leptochila	149.567	-37.5086
Cryptostylis leptochila	149.243	-37.514
Cryptostylis leptochila	146.147	-37.5152
Cryptostylis leptochila	149.308	-37.5155
Cryptostylis leptochila	149.518	-37.529
Cryptostylis leptochila	149.114	-37.5358
Cryptostylis leptochila	149.444	-37.5358
Cryptostylis leptochila	148.438	-37.5461
Cryptostylis leptochila	149.294	-37.5627
Cryptostylis leptochila	149.2	-37.5763
Cryptostylis leptochila	148.797	-37.6047
Cryptostylis leptochila	149.145	-37.6088
Cryptostylis leptochila	149.509	-37.6377
Cryptostylis leptochila	149.131	-37.6552
Cryptostylis leptochila	149.59	-37.66
Cryptostylis leptochila	149.373	-37.6636
Cryptostylis leptochila	148.736	-37.6675
Cryptostylis leptochila	149.254	-37.6844
Cryptostylis leptochila	149.514	-37.6875
Cryptostylis leptochila	149.129	-37.7047
Cryptostylis leptochila	148.736	-37.715
Cryptostylis leptochila	145.245	-37.7327
Cryptostylis leptochila	148.91	-37.7402
Cryptostylis leptochila	148.792	-37.7511
Cryptostylis leptochila	145.616	-37.7911
Cryptostylis leptochila	145.457	-37.815
Cryptostylis leptochila	145.399	-37.9261
Cryptostylis leptochila	146.31	-37.9375
Cryptostylis leptochila	145.781	-37.945
Cryptostylis leptochila	145.403	-37.9761
Cryptostylis leptochila	145.718	-38.0063
Cryptostylis leptochila	145.64	-38.0288
Cryptostylis leptochila	145.439	-38.0327
Cryptostylis leptochila	146.25	-38.04
Cryptostylis leptochila	146.092	-38.0625
Cryptostylis leptochila	146.331	-38.0663
Cryptostylis leptochila	146.446	-38.0816
Cryptostylis leptochila	146.312	-38.1447
Cryptostylis leptochila	145.129	-38.1697
Cryptostylis leptochila	146.301	-38.2177
Cryptostylis leptochila	146.645	-38.3333
Cryptostylis leptochila	145.42	-38.3677
Cryptostylis leptochila	144.951	-38.4072
Cryptostylis leptochila	146.246	-38.415
Cryptostylis leptochila	145.569	-38.4413
Cryptostylis leptochila	146.365	-38.9119
Cryptostylis leptochila	150.311	-33.6263
Cryptostylis leptochila	148.02	-40.0805
Cryptostylis leptochila	150.59	-34.5236
Cryptostylis leptochila	151.692	-29.3119
Cryptostylis leptochila	150.483	-34.835
Cryptostylis leptochila	150.204	-35.7514
Cryptostylis leptochila	150.276	-32.6767
Cryptostylis leptochila	151.439	-30.3151
Cryptostylis leptochila	150.374	-33.5858
Cryptostylis leptochila	150.653	-35.0806
Cryptostylis leptochila	147.9	-37.5
Cryptostylis leptochila	147.1	-37.7
Cryptostylis leptochila	150.468	-34.4459
Cryptostylis leptochila	150.145	-35.7815
Cryptostylis leptochila	151.718	-29.239
Cryptostylis leptochila	151.894	-30.038
Cryptostylis leptochila	152.254	-30.415
Cryptostylis leptochila	151.028	-30.795
Cryptostylis leptochila	152.172	-30.8513
Cryptostylis leptochila	152.342	-31.1058
Cryptostylis leptochila	152.159	-31.2811
Cryptostylis leptochila	151.584	-31.7005
Cryptostylis leptochila	151.598	-32.0522
Cryptostylis leptochila	152.071	-32.425
Cryptostylis leptochila	151.218	-33.0786
Cryptostylis leptochila	151.633	-33.115
Cryptostylis leptochila	151.219	-33.1387
Cryptostylis leptochila	150.37	-33.6502
Cryptostylis leptochila	150.595	-33.684
Cryptostylis leptochila	150.324	-33.7046
Cryptostylis leptochila	150.405	-33.7655
Cryptostylis leptochila	150.48	-34.1333
Cryptostylis leptochila	150.696	-34.4702
Cryptostylis leptochila	150.445	-34.5865
Cryptostylis leptochila	150.476	-34.644
Cryptostylis leptochila	150.381	-34.9363
Cryptostylis leptochila	149.602	-35.4268
Cryptostylis leptochila	150.251	-35.5818
Cryptostylis leptochila	150.24	-35.6734
Cryptostylis leptochila	150.057	-35.8318
Cryptostylis leptochila	150.135	-35.9221
Cryptostylis leptochila	149.79	-35.933
Cryptostylis leptochila	149.956	-36.1354
Cryptostylis leptochila	149.768	-36.9543
Cryptostylis leptochila	149.787	-37.0024
Cryptostylis leptochila	149.868	-37.0317
Cryptostylis leptochila	149.493	-37.2945
Cryptostylis leptochila	147.983	-37.5219
Cryptostylis leptochila	147.191	-37.7508
Cryptostylis leptochila	148.098	-40.0944
Cryptostylis leptochila	148.187	-40.2314
Cryptostylis leptochila	145.329	-37.5719
Cryptostylis leptochila	151.742	-29.3214
Cryptostylis leptochila	152.29	-30.4819
Cryptostylis leptochila	150.292	-34.6753
Cryptostylis leptochila	151.054	-33.6173
Cryptostylis leptochila	151.64	-29.2993
Cryptostylis leptochila	145.41	-37.06
Cryptostylis leptochila	148.185	-37.3483
Cryptostylis leptochila	149.401	-37.4038
Cryptostylis leptochila	145.208	-37.4586
Cryptostylis leptochila	149.618	-37.515
Cryptostylis leptochila	149.668	-37.5983
Cryptostylis leptochila	145.517	-37.6005
Cryptostylis leptochila	148.221	-37.7016
Cryptostylis leptochila	149.053	-37.7066
Cryptostylis leptochila	148.593	-37.715
Cryptostylis leptochila	149.24	-37.74
Cryptostylis leptochila	149.43	-37.74
Cryptostylis leptochila	147.974	-37.7513
Cryptostylis leptochila	148.669	-37.7533
Cryptostylis leptochila	145.379	-37.7741
Cryptostylis leptochila	146.607	-38.0152
Cryptostylis leptochila	146.534	-38.0713
Cryptostylis leptochila	146.36	-38.165
Cryptostylis leptochila	145.175	-38.166
Cryptostylis leptochila	146.196	-38.3652
Cryptostylis leptochila	146.36	-38.62
Cryptostylis leptochila	146.423	-39.0825
Cryptostylis leptochila	148.022	-40.0342
Cryptostylis leptochila	150.383	-33.5
Cryptostylis leptochila	151.29	-33.5112
Cryptostylis leptochila	150.932	-34.3025
Cryptostylis leptochila	150.583	-34.6333
Cryptostylis leptochila	150.533	-34.6833
Cryptostylis leptochila	150.111	-36.0891
Cryptostylis leptochila	150.096	-36.151
Cryptostylis leptochila	149.85	-33.2167
Cryptostylis leptochila	150.833	-34.3833
Cryptostylis leptochila	145.401	-37.8316
Cryptostylis leptochila	149.938	-37.4206
Cryptostylis leptochila	150.47	-33.47
Cryptostylis leptochila	150.27	-33.5
Cryptostylis leptochila	150.42	-33.55
Cryptostylis leptochila	150	-35.47
Cryptostylis leptochila	150.218	-33.5484
Cryptostylis leptochila	150.37	-33.72
Cryptostylis leptochila	150.485	-34.3484
Cryptostylis leptochila	150.583	-34.5833
Cryptostylis leptochila	146.583	-37.75
Cryptostylis leptochila	151.033	-34.1333
Cryptostylis leptochila	150.37	-35.27
Cryptostylis leptochila	150.333	-35.3167
Cryptostylis leptochila	148.167	-37.7333
Cryptostylis leptochila	146.284	-37.832
Cryptostylis leptochila	145.267	-37.85
Cryptostylis leptochila	145.517	-37.8667
Cryptostylis leptochila	146.15	-38.3833
Cryptostylis leptochila	150.251	-33.5986
Cryptostylis leptochila	150.417	-34.0667
Cryptostylis leptochila	150.391	-34.4276
Cryptostylis leptochila	150.651	-34.6151
Cryptostylis leptochila	150.418	-35.2151
Cryptostylis leptochila	144.167	-36.8167
Cryptostylis leptochila	149.868	-36.9151
Cryptostylis leptochila	149.75	-37.5
Cryptostylis leptochila	145.52	-37.65
Cryptostylis leptochila	143.567	-37.6667
Cryptostylis leptochila	148.517	-37.8
Cryptostylis leptochila	145.551	-37.9487
Cryptostylis leptochila	146.317	-38.6667
Cryptostylis leptochila	146.367	-38.9667
Lissopimpla excelsa	149.109	-35.2763
Lissopimpla excelsa	144.323	-38.2121
Lissopimpla excelsa	153.025	-27.5486
Lissopimpla excelsa	152.414	-31.9319
Lissopimpla excelsa	148.368	-33.4219
Lissopimpla excelsa	145.417	-37.9141
Lissopimpla excelsa	144.33	-38.1654
Lissopimpla excelsa	146.389	-38.3544
Lissopimpla excelsa	148.787	-26.5781
Lissopimpla excelsa	151.216	-33.8646
Lissopimpla excelsa	144.094	-37.2132
Lissopimpla excelsa	144.977	-37.7289
Lissopimpla excelsa	138.606	-34.8655
Lissopimpla excelsa	145.271	-38.1429
Lissopimpla excelsa	144.956	-38.4092
Lissopimpla excelsa	150.63	-26.7346
Lissopimpla excelsa	153.178	-27.7007
Lissopimpla excelsa	153.312	-27.9281
Lissopimpla excelsa	153.377	-28.0874
Lissopimpla excelsa	138.297	-29.1942
Lissopimpla excelsa	151.213	-33.6867
Lissopimpla excelsa	151.119	-33.7708
Lissopimpla excelsa	151.135	-33.8851
Lissopimpla excelsa	151.064	-33.8944
Lissopimpla excelsa	150.905	-34.3061
Lissopimpla excelsa	145.155	-38.0554
Lissopimpla excelsa	151.061	-34.139
Lissopimpla excelsa	140.14	-36.0953
Lissopimpla excelsa	153.026	-26.6115
Lissopimpla excelsa	117.083	-34.3612
Lissopimpla excelsa	152.962	-27.3537
Lissopimpla excelsa	138.683	-35.0898
Lissopimpla excelsa	146.86	-36.8544
Lissopimpla excelsa	153.273	-27.5916
Lissopimpla excelsa	146.991	-36.0486
Lissopimpla excelsa	152.966	-26.6606
Lissopimpla excelsa	145.986	-38.7311
Lissopimpla excelsa	153.081	-30.1087
Lissopimpla excelsa	115.681	-31.5477
Lissopimpla excelsa	152.834	-31.6259
Lissopimpla excelsa	147.082	-38.1294
Lissopimpla excelsa	144.413	-38.1964
Lissopimpla excelsa	145.81	-38.438
Lissopimpla excelsa	144.797	-37.8852
Lissopimpla excelsa	146.301	-38.6525
Lissopimpla excelsa	145.289	-37.8502
Lissopimpla excelsa	115.811	-31.8308
Lissopimpla excelsa	114.632	-28.8152
Lissopimpla excelsa	150.857	-23.7932
Lissopimpla excelsa	151.215	-24.1579
Lissopimpla excelsa	149.861	-33.7088
Lissopimpla excelsa	146.322	-36.1614
Lissopimpla excelsa	145.479	-36.607
Lissopimpla excelsa	145.877	-37.6736
Lissopimpla excelsa	145.818	-37.7037
Lissopimpla excelsa	145.406	-37.8239
Lissopimpla excelsa	144.165	-37.8673
Lissopimpla excelsa	145.999	-37.8915
Lissopimpla excelsa	146.392	-37.8996
Lissopimpla excelsa	145.356	-37.9228
Lissopimpla excelsa	145.396	-37.9704
Lissopimpla excelsa	145.644	-37.9892
Lissopimpla excelsa	140.791	-38.0257
Lissopimpla excelsa	142.988	-38.4022
Lissopimpla excelsa	153.258	-29.852
Lissopimpla excelsa	139.039	-33.8336
Lissopimpla excelsa	144.824	-37.7329
Lissopimpla excelsa	145.198	-37.7491
Lissopimpla excelsa	153.015	-27.4715
Lissopimpla excelsa	153.07	-27.8755
Lissopimpla excelsa	150.376	-33.7266
Lissopimpla excelsa	145.151	-37.985
Lissopimpla excelsa	145.056	-37.9108
Lissopimpla excelsa	144.948	-37.8455
Lissopimpla excelsa	144.202	-20.8411
Lissopimpla excelsa	148.934	-21.7786
Lissopimpla excelsa	145.61	-27.9891
Lissopimpla excelsa	153.002	-28.6173
Lissopimpla excelsa	153.254	-29.7981
Lissopimpla excelsa	150.217	-34.6549
Lissopimpla excelsa	138.555	-34.8672
Lissopimpla excelsa	144.829	-36.1035
Lissopimpla excelsa	146.238	-36.1543
Lissopimpla excelsa	142.831	-37.0574
Lissopimpla excelsa	142.944	-37.2715
Lissopimpla excelsa	140.157	-37.5074
Lissopimpla excelsa	145.304	-37.6786
Lissopimpla excelsa	145.461	-37.7783
Lissopimpla excelsa	146.404	-37.8185
Lissopimpla excelsa	145.337	-37.8427
Lissopimpla excelsa	143.41	-38.552
Lissopimpla excelsa	145.569	-38.633
Lissopimpla excelsa	149.708	-37.5408
Lissopimpla excelsa	151.196	-24.0043
Lissopimpla excelsa	148.298	-36.407
Lissopimpla excelsa	145.129	-37.8212
Lissopimpla excelsa	152.86	-27.27
Lissopimpla excelsa	145.556	-38.3836
Lissopimpla excelsa	153.312	-28.1922
Lissopimpla excelsa	146.767	-19.3093
Lissopimpla excelsa	148.464	-24.6766
Lissopimpla excelsa	150.313	-33.633
Lissopimpla excelsa	142.986	-37.1652
Lissopimpla excelsa	143.783	-37.5367
Lissopimpla excelsa	141.281	-37.9248
Lissopimpla excelsa	143.483	-38.5463
Lissopimpla excelsa	152.699	-27.018
Lissopimpla excelsa	152.682	-26.4437
Lissopimpla excelsa	153.064	-27.3167
Lissopimpla excelsa	152.904	-27.3541
Lissopimpla excelsa	152.941	-27.7062
Lissopimpla excelsa	151.754	-30.5132
Lissopimpla excelsa	153.071	-27.5812
Lissopimpla excelsa	153.069	-27.0299
Lissopimpla excelsa	150.29	-33.5621
Lissopimpla excelsa	134.75	-27.2039
Lissopimpla excelsa	152.72	-31.6417
Lissopimpla excelsa	151.433	-33.466
Lissopimpla excelsa	151.062	-34.0347
Lissopimpla excelsa	118.236	-34.1608
Lissopimpla excelsa	138.737	-34.8348
Lissopimpla excelsa	153.088	-27.4252
Lissopimpla excelsa	141.415	-38.137
Lissopimpla excelsa	153.374	-28.2575
Lissopimpla excelsa	142.498	-38.3687
Lissopimpla excelsa	132.89	-23.95
Lissopimpla excelsa	153.248	-28.0772
Lissopimpla excelsa	149.936	-31.1028
Lissopimpla excelsa	152.433	-31.733
Lissopimpla excelsa	138.037	-32.6403
Lissopimpla excelsa	150.421	-33.5439
Lissopimpla excelsa	116.23	-33.6939
Lissopimpla excelsa	151.2	-33.8064
Lissopimpla excelsa	151.254	-33.8078
Lissopimpla excelsa	123.017	-33.8525
Lissopimpla excelsa	151.011	-34.0494
Lissopimpla excelsa	148.511	-36.3606
Lissopimpla excelsa	148.304	-36.6315
Lissopimpla excelsa	147.306	-36.7323
Lissopimpla excelsa	174.492	-36.7653
Lissopimpla excelsa	174.908	-37.0128
Lissopimpla excelsa	175.32	-37.1822
Lissopimpla excelsa	173.964	-35.2081
Lissopimpla excelsa	174.736	-36.6347
Lissopimpla excelsa	174.489	-36.6488
Lissopimpla excelsa	175.431	-37.8914
Lissopimpla excelsa	145.114	-37.6995
Lissopimpla excelsa	174.791	-36.8984
Lissopimpla excelsa	145.305	-37.9632
Lissopimpla excelsa	174.257	-36.3802
Lissopimpla excelsa	175.519	-37.6556
Lissopimpla excelsa	144.176	-37.3013
Lissopimpla excelsa	145.794	-37.5056
Lissopimpla excelsa	174.523	-36.2967
Lissopimpla excelsa	149.724	-36.49
Lissopimpla excelsa	174.836	-36.8999
Lissopimpla excelsa	146.449	-19.3811
Lissopimpla excelsa	174.417	-35.5147
Lissopimpla excelsa	175.198	-36.8158
Lissopimpla excelsa	143.563	-38.7527
Lissopimpla excelsa	173.716	-35.0913
